# Supplementary material for: Celestial compass sensor mimics the insect eye for navigation under cloudy and occluded skies
Source: Commun Eng. 2023 Nov 15;2:82. doi: 10.1038/s44172-023-00132-w (PMC10955862; doi:10.1038/s44172-023-00132-w)
Supplement: Supplementary file 4 — Supplementary Data 1 [file 44172_2023_132_MOESM4_ESM.zip]

Archive with 55 entries (48 files):
- 3D Printing/Sardinia/
- 3D Printing/Sardinia/CaddyModWCamera_ITA.stl
- 3D Printing/Sardinia/CameraMountTopPlate.stl
- 3D Printing/Sardinia/SensorMountBasePlate.stl
- 3D Printing/Sardinia/SensorMountJoiningPlate.stl
- 3D Printing/Sardinia/SensorMountPillar.stl
- 3D Printing/South Africa/
- 3D Printing/South Africa/CaddyModWCamera_SA.stl
- 3D Printing/South Africa/CameraMountPlate_SA.stl
- 3D Printing/Units/
- 3D Printing/Units/BasePlate.stl
- 3D Printing/Units/MidPlate.stl
- 3D Printing/Units/TopPlate.stl
- I2C Breakout/Breakout.b#1
- I2C Breakout/Breakout.b#2
- I2C Breakout/Breakout.b#3
- I2C Breakout/Breakout.b#4
- I2C Breakout/Breakout.b#5
- I2C Breakout/Breakout.b#6
- I2C Breakout/Breakout.b#7
- I2C Breakout/Breakout.b#8
- I2C Breakout/Breakout.b#9
- I2C Breakout/Breakout.brd
- I2C Breakout/Breakout.pro
- I2C Breakout/Breakout.s#1
- I2C Breakout/Breakout.s#2
- I2C Breakout/Breakout.s#3
- I2C Breakout/Breakout.s#4
- I2C Breakout/Breakout.s#5
- I2C Breakout/Breakout.s#6
- I2C Breakout/Breakout.s#7
- I2C Breakout/Breakout.s#8
- I2C Breakout/Breakout.s#9
- I2C Breakout/Breakout.sch
- I2C Breakout/CAMOutputs/
- I2C Breakout/CAMOutputs/Assembly/
- I2C Breakout/CAMOutputs/Assembly/Breakout.txt
- I2C Breakout/CAMOutputs/Assembly/PnP_Breakout_back.txt
- I2C Breakout/CAMOutputs/Assembly/PnP_Breakout_front.txt
- I2C Breakout/CAMOutputs/DrillFiles/
- I2C Breakout/CAMOutputs/DrillFiles/drill_1_16.xln
- I2C Breakout/CAMOutputs/GerberFiles/
- I2C Breakout/CAMOutputs/GerberFiles/copper_bottom.gbr
- I2C Breakout/CAMOutputs/GerberFiles/copper_top.gbr
- I2C Breakout/CAMOutputs/GerberFiles/gerber_job.gbrjob
- I2C Breakout/CAMOutputs/GerberFiles/profile.gbr
- I2C Breakout/CAMOutputs/GerberFiles/silkscreen_bottom.gbr
- I2C Breakout/CAMOutputs/GerberFiles/silkscreen_top.gbr
- I2C Breakout/CAMOutputs/GerberFiles/soldermask_bottom.gbr
- I2C Breakout/CAMOutputs/GerberFiles/soldermask_top.gbr
- I2C Breakout/CAMOutputs/GerberFiles/solderpaste_bottom.gbr
- I2C Breakout/CAMOutputs/GerberFiles/solderpaste_top.gbr
- I2C Breakout/eagle.epf
- I2C Breakout/TCA_Grove_Interface_Board.zip
- README.md
