# Supplementary material for: Celestial compass sensor mimics the insect eye for navigation under cloudy and occluded skies
Source: Commun Eng. 2023 Nov 15;2:82. doi: 10.1038/s44172-023-00132-w (PMC10955862; doi:10.1038/s44172-023-00132-w)
Supplement: Supplementary file 4 — Supplementary Data 1 [file 44172_2023_132_MOESM4_ESM.zip › I2C Breakout/Breakout.b#8]

<?xml version="1.0" encoding="utf-8"?>
<!DOCTYPE eagle SYSTEM "eagle.dtd">
<eagle version="9.6.2">
<drawing>
<settings>
<setting alwaysvectorfont="no"/>
<setting verticaltext="up"/>
</settings>
<grid distance="0.1" unitdist="inch" unit="inch" style="lines" multiple="1" display="yes" altdistance="2" altunitdist="mil" altunit="mil"/>
<layers>
<layer number="1" name="Top" color="4" fill="1" visible="yes" active="yes"/>
<layer number="2" name="Route2" color="16" fill="1" visible="no" active="no"/>
<layer number="3" name="Route3" color="17" fill="1" visible="no" active="no"/>
<layer number="4" name="Route4" color="18" fill="1" visible="no" active="no"/>
<layer number="5" name="Route5" color="19" fill="1" visible="no" active="no"/>
<layer number="6" name="Route6" color="25" fill="1" visible="no" active="no"/>
<layer number="7" name="Route7" color="26" fill="1" visible="no" active="no"/>
<layer number="8" name="Route8" color="27" fill="1" visible="no" active="no"/>
<layer number="9" name="Route9" color="28" fill="1" visible="no" active="no"/>
<layer number="10" name="Route10" color="29" fill="1" visible="no" active="no"/>
<layer number="11" name="Route11" color="30" fill="1" visible="no" active="no"/>
<layer number="12" name="Route12" color="20" fill="1" visible="no" active="no"/>
<layer number="13" name="Route13" color="21" fill="1" visible="no" active="no"/>
<layer number="14" name="Route14" color="22" fill="1" visible="no" active="no"/>
<layer number="15" name="Route15" color="23" fill="1" visible="no" active="no"/>
<layer number="16" name="Bottom" color="1" fill="1" visible="yes" active="yes"/>
<layer number="17" name="Pads" color="2" fill="1" visible="yes" active="yes"/>
<layer number="18" name="Vias" color="2" fill="1" visible="yes" active="yes"/>
<layer number="19" name="Unrouted" color="6" fill="1" visible="yes" active="yes"/>
<layer number="20" name="Dimension" color="24" fill="1" visible="yes" active="yes"/>
<layer number="21" name="tPlace" color="7" fill="1" visible="yes" active="yes"/>
<layer number="22" name="bPlace" color="7" fill="1" visible="yes" active="yes"/>
<layer number="23" name="tOrigins" color="15" fill="1" visible="yes" active="yes"/>
<layer number="24" name="bOrigins" color="15" fill="1" visible="yes" active="yes"/>
<layer number="25" name="tNames" color="7" fill="1" visible="yes" active="yes"/>
<layer number="26" name="bNames" color="7" fill="1" visible="yes" active="yes"/>
<layer number="27" name="tValues" color="7" fill="1" visible="yes" active="yes"/>
<layer number="28" name="bValues" color="7" fill="1" visible="yes" active="yes"/>
<layer number="29" name="tStop" color="7" fill="3" visible="no" active="yes"/>
<layer number="30" name="bStop" color="7" fill="6" visible="no" active="yes"/>
<layer number="31" name="tCream" color="7" fill="4" visible="no" active="yes"/>
<layer number="32" name="bCream" color="7" fill="5" visible="no" active="yes"/>
<layer number="33" name="tFinish" color="6" fill="3" visible="no" active="yes"/>
<layer number="34" name="bFinish" color="6" fill="6" visible="no" active="yes"/>
<layer number="35" name="tGlue" color="7" fill="4" visible="no" active="yes"/>
<layer number="36" name="bGlue" color="7" fill="5" visible="no" active="yes"/>
<layer number="37" name="tTest" color="7" fill="1" visible="no" active="yes"/>
<layer number="38" name="bTest" color="7" fill="1" visible="no" active="yes"/>
<layer number="39" name="tKeepout" color="4" fill="11" visible="yes" active="yes"/>
<layer number="40" name="bKeepout" color="1" fill="11" visible="yes" active="yes"/>
<layer number="41" name="tRestrict" color="4" fill="10" visible="yes" active="yes"/>
<layer number="42" name="bRestrict" color="1" fill="10" visible="yes" active="yes"/>
<layer number="43" name="vRestrict" color="2" fill="10" visible="yes" active="yes"/>
<layer number="44" name="Drills" color="7" fill="1" visible="no" active="yes"/>
<layer number="45" name="Holes" color="7" fill="1" visible="yes" active="yes"/>
<layer number="46" name="Milling" color="3" fill="1" visible="no" active="yes"/>
<layer number="47" name="Measures" color="7" fill="1" visible="no" active="yes"/>
<layer number="48" name="Document" color="7" fill="1" visible="yes" active="yes"/>
<layer number="49" name="Reference" color="7" fill="1" visible="yes" active="yes"/>
<layer number="50" name="dxf" color="7" fill="1" visible="no" active="no"/>
<layer number="51" name="tDocu" color="7" fill="1" visible="yes" active="yes"/>
<layer number="52" name="bDocu" color="7" fill="1" visible="yes" active="yes"/>
<layer number="53" name="tGND_GNDA" color="7" fill="9" visible="no" active="no"/>
<layer number="54" name="bGND_GNDA" color="1" fill="9" visible="no" active="no"/>
<layer number="56" name="wert" color="3" fill="1" visible="no" active="no"/>
<layer number="57" name="tCAD" color="7" fill="1" visible="no" active="no"/>
<layer number="59" name="tCarbon" color="7" fill="1" visible="no" active="no"/>
<layer number="60" name="bCarbon" color="7" fill="1" visible="no" active="no"/>
<layer number="88" name="SimResults" color="9" fill="1" visible="no" active="no"/>
<layer number="89" name="SimProbes" color="9" fill="1" visible="no" active="no"/>
<layer number="90" name="Modules" color="5" fill="1" visible="no" active="no"/>
<layer number="91" name="Nets" color="2" fill="1" visible="no" active="no"/>
<layer number="92" name="Busses" color="1" fill="1" visible="no" active="no"/>
<layer number="93" name="Pins" color="2" fill="1" visible="no" active="no"/>
<layer number="94" name="Symbols" color="4" fill="1" visible="no" active="no"/>
<layer number="95" name="Names" color="7" fill="1" visible="no" active="no"/>
<layer number="96" name="Values" color="7" fill="1" visible="no" active="no"/>
<layer number="97" name="Info" color="7" fill="1" visible="no" active="no"/>
<layer number="98" name="Guide" color="6" fill="1" visible="no" active="no"/>
<layer number="99" name="SpiceOrder" color="7" fill="1" visible="no" active="no"/>
<layer number="100" name="Muster" color="7" fill="1" visible="no" active="no"/>
<layer number="101" name="Patch_Top" color="12" fill="4" visible="no" active="no"/>
<layer number="102" name="Vscore" color="7" fill="1" visible="no" active="no"/>
<layer number="103" name="tMap" color="7" fill="1" visible="no" active="no"/>
<layer number="104" name="Name" color="7" fill="1" visible="no" active="no"/>
<layer number="105" name="tPlate" color="7" fill="1" visible="no" active="no"/>
<layer number="106" name="bPlate" color="7" fill="1" visible="no" active="no"/>
<layer number="107" name="Crop" color="7" fill="1" visible="no" active="no"/>
<layer number="108" name="fp8" color="7" fill="1" visible="no" active="no"/>
<layer number="109" name="fp9" color="7" fill="1" visible="no" active="no"/>
<layer number="110" name="110" color="7" fill="1" visible="no" active="no"/>
<layer number="111" name="111" color="7" fill="1" visible="no" active="no"/>
<layer number="112" name="tSilk" color="7" fill="1" visible="no" active="no"/>
<layer number="113" name="IDFDebug" color="7" fill="1" visible="no" active="no"/>
<layer number="114" name="FRNTMAAT1" color="7" fill="1" visible="no" active="no"/>
<layer number="115" name="FRNTMAAT2" color="7" fill="1" visible="no" active="no"/>
<layer number="116" name="Patch_BOT" color="9" fill="4" visible="no" active="no"/>
<layer number="117" name="BACKMAAT1" color="7" fill="1" visible="no" active="no"/>
<layer number="118" name="Rect_Pads" color="7" fill="1" visible="no" active="no"/>
<layer number="119" name="KAP_TEKEN" color="7" fill="1" visible="no" active="no"/>
<layer number="120" name="KAP_MAAT1" color="7" fill="1" visible="no" active="no"/>
<layer number="121" name="_tsilk" color="7" fill="1" visible="no" active="no"/>
<layer number="122" name="_bsilk" color="7" fill="1" visible="no" active="no"/>
<layer number="123" name="tTestmark" color="7" fill="1" visible="no" active="no"/>
<layer number="124" name="bTestmark" color="7" fill="1" visible="no" active="no"/>
<layer number="125" name="_tNames" color="7" fill="1" visible="no" active="no"/>
<layer number="126" name="_bNames" color="7" fill="1" visible="no" active="no"/>
<layer number="127" name="_tValues" color="7" fill="1" visible="no" active="no"/>
<layer number="128" name="_bValues" color="7" fill="1" visible="no" active="no"/>
<layer number="129" name="top_silk" color="7" fill="1" visible="no" active="no"/>
<layer number="130" name="SMDSTROOK" color="7" fill="1" visible="no" active="no"/>
<layer number="131" name="tAdjust" color="7" fill="1" visible="no" active="no"/>
<layer number="132" name="bAdjust" color="7" fill="1" visible="no" active="no"/>
<layer number="133" name="bottom_silk" color="7" fill="1" visible="no" active="no"/>
<layer number="134" name="silk_top" color="7" fill="1" visible="no" active="no"/>
<layer number="135" name="silk_bottom" color="7" fill="1" visible="no" active="no"/>
<layer number="136" name="silktop" color="7" fill="1" visible="no" active="yes"/>
<layer number="137" name="silkbottom" color="7" fill="1" visible="no" active="yes"/>
<layer number="144" name="DrillLegend" color="7" fill="1" visible="no" active="no"/>
<layer number="145" name="DrillLegend_01-16" color="7" fill="1" visible="no" active="yes"/>
<layer number="146" name="DrillLegend_01-20" color="7" fill="1" visible="no" active="yes"/>
<layer number="150" name="Notes" color="7" fill="1" visible="no" active="no"/>
<layer number="151" name="HeatSink" color="14" fill="1" visible="no" active="no"/>
<layer number="152" name="_bDocu" color="7" fill="1" visible="no" active="no"/>
<layer number="153" name="FabDoc1" color="6" fill="1" visible="no" active="no"/>
<layer number="154" name="FabDoc2" color="2" fill="1" visible="no" active="no"/>
<layer number="155" name="FabDoc3" color="7" fill="15" visible="no" active="no"/>
<layer number="166" name="AntennaArea" color="7" fill="1" visible="no" active="yes"/>
<layer number="168" name="4mmHeightArea" color="7" fill="1" visible="no" active="yes"/>
<layer number="199" name="Contour" color="7" fill="1" visible="no" active="no"/>
<layer number="200" name="200bmp" color="1" fill="10" visible="no" active="no"/>
<layer number="201" name="201bmp" color="2" fill="1" visible="no" active="no"/>
<layer number="202" name="202bmp" color="3" fill="1" visible="no" active="no"/>
<layer number="203" name="203bmp" color="4" fill="10" visible="no" active="no"/>
<layer number="204" name="204bmp" color="5" fill="10" visible="no" active="no"/>
<layer number="205" name="205bmp" color="6" fill="10" visible="no" active="no"/>
<layer number="206" name="206bmp" color="7" fill="10" visible="no" active="no"/>
<layer number="207" name="207bmp" color="15" fill="10" visible="no" active="no"/>
<layer number="208" name="208bmp" color="9" fill="10" visible="no" active="no"/>
<layer number="209" name="209bmp" color="7" fill="1" visible="no" active="no"/>
<layer number="210" name="210bmp" color="7" fill="1" visible="no" active="no"/>
<layer number="211" name="211bmp" color="7" fill="1" visible="no" active="no"/>
<layer number="212" name="212bmp" color="7" fill="1" visible="no" active="no"/>
<layer number="213" name="213bmp" color="7" fill="1" visible="no" active="no"/>
<layer number="214" name="214bmp" color="7" fill="1" visible="no" active="no"/>
<layer number="215" name="215bmp" color="7" fill="1" visible="no" active="no"/>
<layer number="216" name="216bmp" color="7" fill="1" visible="no" active="no"/>
<layer number="217" name="217bmp" color="18" fill="1" visible="no" active="no"/>
<layer number="218" name="218bmp" color="19" fill="1" visible="no" active="no"/>
<layer number="219" name="219bmp" color="20" fill="1" visible="no" active="no"/>
<layer number="220" name="220bmp" color="21" fill="1" visible="no" active="no"/>
<layer number="221" name="221bmp" color="22" fill="1" visible="no" active="no"/>
<layer number="222" name="222bmp" color="23" fill="1" visible="no" active="no"/>
<layer number="223" name="223bmp" color="24" fill="1" visible="no" active="no"/>
<layer number="224" name="224bmp" color="25" fill="1" visible="no" active="no"/>
<layer number="225" name="225bmp" color="7" fill="1" visible="no" active="no"/>
<layer number="226" name="226bmp" color="7" fill="1" visible="no" active="no"/>
<layer number="227" name="227bmp" color="7" fill="1" visible="no" active="no"/>
<layer number="228" name="228bmp" color="7" fill="1" visible="no" active="no"/>
<layer number="229" name="229bmp" color="7" fill="1" visible="no" active="no"/>
<layer number="230" name="230bmp" color="7" fill="1" visible="no" active="no"/>
<layer number="231" name="Eagle3D_PG1" color="7" fill="1" visible="no" active="no"/>
<layer number="232" name="Eagle3D_PG2" color="7" fill="1" visible="no" active="no"/>
<layer number="233" name="Eagle3D_PG3" color="7" fill="1" visible="no" active="no"/>
<layer number="248" name="Housing" color="7" fill="1" visible="no" active="no"/>
<layer number="249" name="Edge" color="7" fill="1" visible="no" active="no"/>
<layer number="250" name="Descript" color="3" fill="1" visible="no" active="no"/>
<layer number="251" name="SMDround" color="12" fill="11" visible="no" active="no"/>
<layer number="254" name="OrgLBR" color="13" fill="1" visible="no" active="no"/>
<layer number="255" name="Accent" color="7" fill="1" visible="no" active="no"/>
</layers>
<board>
<plain>
<wire x1="78.74" y1="43.18" x2="119.38125" y2="43.18" width="0" layer="20"/>
<wire x1="119.38125" y1="43.18" x2="124.457503125" y2="48.25646875" width="0" layer="20"/>
<wire x1="124.457503125" y1="48.25646875" x2="124.44" y2="83.842590625" width="0" layer="20"/>
<wire x1="124.44" y1="83.842590625" x2="119.37875" y2="88.9" width="0" layer="20"/>
<wire x1="119.37875" y1="88.9" x2="78.74" y2="88.9" width="0" layer="20"/>
<wire x1="78.74" y1="88.9" x2="73.66" y2="83.82" width="0" layer="20"/>
<wire x1="73.66" y1="83.82" x2="73.66" y2="48.26" width="0" layer="20"/>
<wire x1="73.66" y1="48.26" x2="78.74" y2="43.18" width="0" layer="20"/>
<hole x="76.2" y="63.5" drill="2"/>
<hole x="119.38" y="86.36" drill="2"/>
<hole x="119.38" y="45.72" drill="2"/>
</plain>
<libraries>
<library name="OPL_Connector" urn="urn:adsk.eagle:library:8004395">
<description>&lt;b&gt;Seeed Open Parts Library (OPL) for the Seeed Fusion PCB Assembly Service&lt;/b&gt;
&lt;br&gt;&lt;br&gt;
This library is designed for use with parts that are stocked by Seeed and can be used directly with Seeed's turnkey PCB assembly service. By using only parts in the OPLs, the PCBA production time can be drastically reduced.

&lt;br&gt;&lt;br&gt;
We continuously work to make sure these libaries are accurate and up to date. Make sure you update to the latest version via the Library Manager. We will not take responsibility for the use of out-of-date libraries.

&lt;br&gt;&lt;br&gt;
If you discover any discreprancies or would like to contribute, please &lt;b&gt;&lt;a href="mailto:fusion@seeed.cc?Subject=Regarding the Seeed OPL..." target="_top"&gt;get in touch&lt;/a&gt;&lt;/b&gt; or fork the &lt;b&gt;&lt;a href="https://github.com/Seeed-Studio/OPL_Eagle_Library" title="Seeed OPL Eagle GitHub Repository"&gt;GitHub&lt;/a&gt;&lt;/b&gt; repository. 
&lt;br&gt;&lt;br&gt;

&lt;b&gt;&lt;a href="https://www.seeedstudio.com/opl.html" title="https://www.seeedstudio.com/opl.html"&gt;Seeed Fusion PCBA OPL&lt;/a&gt;
&lt;br&gt;
&lt;a href="https://www.seeedstudio.com/prototype-pcb-assembly.html" title="Seeed Fusion PCB Assembly Service"&gt;Seeed Fusion PCB Assembly Service&lt;/a&gt;
&lt;br&gt;
&lt;a href="https://www.seeedstudio.com/fusion_pcb.html"&gt;Order PCB/PCBA Now&lt;/a&gt;
&lt;br&gt;
&lt;br&gt;
&lt;a href="https://www.seeedstudio.com"&gt;www.seeedstudio.com&lt;/a&gt;</description>
<packages>
<package name="HW4-2.0" urn="urn:adsk.eagle:footprint:8004435/1" library_version="11">
<wire x1="-5" y1="1" x2="-5" y2="-1" width="0.127" layer="21"/>
<wire x1="5" y1="1.5" x2="5" y2="-1.5" width="0.254" layer="21"/>
<wire x1="-5" y1="2.2" x2="-5" y2="-2.2" width="0.254" layer="21"/>
<wire x1="-5" y1="-2.2" x2="-3.2" y2="-2.2" width="0.254" layer="21"/>
<wire x1="3.2" y1="-2.2" x2="5" y2="-2.2" width="0.254" layer="21"/>
<wire x1="5" y1="-2.2" x2="5" y2="2.2" width="0.254" layer="21"/>
<wire x1="-5" y1="2.2" x2="5" y2="2.2" width="0.254" layer="21"/>
<wire x1="-5" y1="-2.2" x2="-5" y2="-2.8" width="0.254" layer="21"/>
<wire x1="-5" y1="-2.8" x2="-3.2" y2="-2.8" width="0.254" layer="21"/>
<wire x1="-3.2" y1="-2.8" x2="-3.2" y2="-2.2" width="0.254" layer="21"/>
<wire x1="-3.2" y1="-2.2" x2="3.2" y2="-2.2" width="0.254" layer="21"/>
<wire x1="3.2" y1="-2.2" x2="3.2" y2="-2.8" width="0.254" layer="21"/>
<wire x1="3.2" y1="-2.8" x2="5" y2="-2.8" width="0.254" layer="21"/>
<wire x1="5" y1="-2.8" x2="5" y2="-2.2" width="0.254" layer="21"/>
<wire x1="-5" y1="2.2" x2="5" y2="2.2" width="0.254" layer="39"/>
<wire x1="5" y1="2.2" x2="5" y2="-2.8" width="0.254" layer="39"/>
<wire x1="-5" y1="-2.8" x2="-5" y2="2.2" width="0.254" layer="39"/>
<wire x1="-4.953" y1="-2.794" x2="-3.175" y2="-2.794" width="0.254" layer="39"/>
<wire x1="-3.175" y1="-2.794" x2="-3.175" y2="-2.159" width="0.254" layer="39"/>
<wire x1="-3.175" y1="-2.159" x2="-1.778" y2="-2.159" width="0.254" layer="39"/>
<wire x1="-1.778" y1="-2.159" x2="-1.778" y2="-4.191" width="0.254" layer="39"/>
<wire x1="-1.778" y1="-4.191" x2="1.778" y2="-4.191" width="0.254" layer="39"/>
<wire x1="1.778" y1="-4.191" x2="1.778" y2="-2.159" width="0.254" layer="39"/>
<wire x1="1.778" y1="-2.159" x2="3.175" y2="-2.159" width="0.254" layer="39"/>
<wire x1="3.175" y1="-2.159" x2="3.175" y2="-2.794" width="0.254" layer="39"/>
<wire x1="3.175" y1="-2.794" x2="4.953" y2="-2.794" width="0.254" layer="39"/>
<pad name="1" x="-3" y="0" drill="0.8" diameter="1.27" shape="square"/>
<pad name="2" x="-1" y="0" drill="0.8" diameter="1.27"/>
<pad name="3" x="1" y="0" drill="0.8" diameter="1.27"/>
<pad name="4" x="3" y="0" drill="0.8" diameter="1.27"/>
<text x="-2.54" y="2.54" size="0.889" layer="25" font="vector" ratio="11">&gt;NAME</text>
<text x="-2.54" y="-1.905" size="0.889" layer="27" font="vector" ratio="11">&gt;VALUE</text>
</package>
</packages>
<packages3d>
<package3d name="HW4-2.0" urn="urn:adsk.eagle:package:8004548/1" type="box" library_version="11">
<packageinstances>
<packageinstance name="HW4-2.0"/>
</packageinstances>
</package3d>
</packages3d>
</library>
<library name="pinhead" urn="urn:adsk.eagle:library:325">
<description>&lt;b&gt;Pin Header Connectors&lt;/b&gt;&lt;p&gt;
&lt;author&gt;Created by librarian@cadsoft.de&lt;/author&gt;</description>
<packages>
<package name="1X12" urn="urn:adsk.eagle:footprint:22384/1" library_version="4">
<description>&lt;b&gt;PIN HEADER&lt;/b&gt;</description>
<wire x1="8.255" y1="1.27" x2="9.525" y2="1.27" width="0.1524" layer="21"/>
<wire x1="9.525" y1="1.27" x2="10.16" y2="0.635" width="0.1524" layer="21"/>
<wire x1="10.16" y1="0.635" x2="10.16" y2="-0.635" width="0.1524" layer="21"/>
<wire x1="10.16" y1="-0.635" x2="9.525" y2="-1.27" width="0.1524" layer="21"/>
<wire x1="10.16" y1="0.635" x2="10.795" y2="1.27" width="0.1524" layer="21"/>
<wire x1="10.795" y1="1.27" x2="12.065" y2="1.27" width="0.1524" layer="21"/>
<wire x1="12.065" y1="1.27" x2="12.7" y2="0.635" width="0.1524" layer="21"/>
<wire x1="12.7" y1="0.635" x2="12.7" y2="-0.635" width="0.1524" layer="21"/>
<wire x1="12.7" y1="-0.635" x2="12.065" y2="-1.27" width="0.1524" layer="21"/>
<wire x1="12.065" y1="-1.27" x2="10.795" y2="-1.27" width="0.1524" layer="21"/>
<wire x1="10.795" y1="-1.27" x2="10.16" y2="-0.635" width="0.1524" layer="21"/>
<wire x1="5.08" y1="0.635" x2="5.715" y2="1.27" width="0.1524" layer="21"/>
<wire x1="5.715" y1="1.27" x2="6.985" y2="1.27" width="0.1524" layer="21"/>
<wire x1="6.985" y1="1.27" x2="7.62" y2="0.635" width="0.1524" layer="21"/>
<wire x1="7.62" y1="0.635" x2="7.62" y2="-0.635" width="0.1524" layer="21"/>
<wire x1="7.62" y1="-0.635" x2="6.985" y2="-1.27" width="0.1524" layer="21"/>
<wire x1="6.985" y1="-1.27" x2="5.715" y2="-1.27" width="0.1524" layer="21"/>
<wire x1="5.715" y1="-1.27" x2="5.08" y2="-0.635" width="0.1524" layer="21"/>
<wire x1="8.255" y1="1.27" x2="7.62" y2="0.635" width="0.1524" layer="21"/>
<wire x1="7.62" y1="-0.635" x2="8.255" y2="-1.27" width="0.1524" layer="21"/>
<wire x1="9.525" y1="-1.27" x2="8.255" y2="-1.27" width="0.1524" layer="21"/>
<wire x1="0.635" y1="1.27" x2="1.905" y2="1.27" width="0.1524" layer="21"/>
<wire x1="1.905" y1="1.27" x2="2.54" y2="0.635" width="0.1524" layer="21"/>
<wire x1="2.54" y1="0.635" x2="2.54" y2="-0.635" width="0.1524" layer="21"/>
<wire x1="2.54" y1="-0.635" x2="1.905" y2="-1.27" width="0.1524" layer="21"/>
<wire x1="2.54" y1="0.635" x2="3.175" y2="1.27" width="0.1524" layer="21"/>
<wire x1="3.175" y1="1.27" x2="4.445" y2="1.27" width="0.1524" layer="21"/>
<wire x1="4.445" y1="1.27" x2="5.08" y2="0.635" width="0.1524" layer="21"/>
<wire x1="5.08" y1="0.635" x2="5.08" y2="-0.635" width="0.1524" layer="21"/>
<wire x1="5.08" y1="-0.635" x2="4.445" y2="-1.27" width="0.1524" layer="21"/>
<wire x1="4.445" y1="-1.27" x2="3.175" y2="-1.27" width="0.1524" layer="21"/>
<wire x1="3.175" y1="-1.27" x2="2.54" y2="-0.635" width="0.1524" layer="21"/>
<wire x1="-2.54" y1="0.635" x2="-1.905" y2="1.27" width="0.1524" layer="21"/>
<wire x1="-1.905" y1="1.27" x2="-0.635" y2="1.27" width="0.1524" layer="21"/>
<wire x1="-0.635" y1="1.27" x2="0" y2="0.635" width="0.1524" layer="21"/>
<wire x1="0" y1="0.635" x2="0" y2="-0.635" width="0.1524" layer="21"/>
<wire x1="0" y1="-0.635" x2="-0.635" y2="-1.27" width="0.1524" layer="21"/>
<wire x1="-0.635" y1="-1.27" x2="-1.905" y2="-1.27" width="0.1524" layer="21"/>
<wire x1="-1.905" y1="-1.27" x2="-2.54" y2="-0.635" width="0.1524" layer="21"/>
<wire x1="0.635" y1="1.27" x2="0" y2="0.635" width="0.1524" layer="21"/>
<wire x1="0" y1="-0.635" x2="0.635" y2="-1.27" width="0.1524" layer="21"/>
<wire x1="1.905" y1="-1.27" x2="0.635" y2="-1.27" width="0.1524" layer="21"/>
<wire x1="-6.985" y1="1.27" x2="-5.715" y2="1.27" width="0.1524" layer="21"/>
<wire x1="-5.715" y1="1.27" x2="-5.08" y2="0.635" width="0.1524" layer="21"/>
<wire x1="-5.08" y1="0.635" x2="-5.08" y2="-0.635" width="0.1524" layer="21"/>
<wire x1="-5.08" y1="-0.635" x2="-5.715" y2="-1.27" width="0.1524" layer="21"/>
<wire x1="-5.08" y1="0.635" x2="-4.445" y2="1.27" width="0.1524" layer="21"/>
<wire x1="-4.445" y1="1.27" x2="-3.175" y2="1.27" width="0.1524" layer="21"/>
<wire x1="-3.175" y1="1.27" x2="-2.54" y2="0.635" width="0.1524" layer="21"/>
<wire x1="-2.54" y1="0.635" x2="-2.54" y2="-0.635" width="0.1524" layer="21"/>
<wire x1="-2.54" y1="-0.635" x2="-3.175" y2="-1.27" width="0.1524" layer="21"/>
<wire x1="-3.175" y1="-1.27" x2="-4.445" y2="-1.27" width="0.1524" layer="21"/>
<wire x1="-4.445" y1="-1.27" x2="-5.08" y2="-0.635" width="0.1524" layer="21"/>
<wire x1="-10.16" y1="0.635" x2="-9.525" y2="1.27" width="0.1524" layer="21"/>
<wire x1="-9.525" y1="1.27" x2="-8.255" y2="1.27" width="0.1524" layer="21"/>
<wire x1="-8.255" y1="1.27" x2="-7.62" y2="0.635" width="0.1524" layer="21"/>
<wire x1="-7.62" y1="0.635" x2="-7.62" y2="-0.635" width="0.1524" layer="21"/>
<wire x1="-7.62" y1="-0.635" x2="-8.255" y2="-1.27" width="0.1524" layer="21"/>
<wire x1="-8.255" y1="-1.27" x2="-9.525" y2="-1.27" width="0.1524" layer="21"/>
<wire x1="-9.525" y1="-1.27" x2="-10.16" y2="-0.635" width="0.1524" layer="21"/>
<wire x1="-6.985" y1="1.27" x2="-7.62" y2="0.635" width="0.1524" layer="21"/>
<wire x1="-7.62" y1="-0.635" x2="-6.985" y2="-1.27" width="0.1524" layer="21"/>
<wire x1="-5.715" y1="-1.27" x2="-6.985" y2="-1.27" width="0.1524" layer="21"/>
<wire x1="-14.605" y1="1.27" x2="-13.335" y2="1.27" width="0.1524" layer="21"/>
<wire x1="-13.335" y1="1.27" x2="-12.7" y2="0.635" width="0.1524" layer="21"/>
<wire x1="-12.7" y1="0.635" x2="-12.7" y2="-0.635" width="0.1524" layer="21"/>
<wire x1="-12.7" y1="-0.635" x2="-13.335" y2="-1.27" width="0.1524" layer="21"/>
<wire x1="-12.7" y1="0.635" x2="-12.065" y2="1.27" width="0.1524" layer="21"/>
<wire x1="-12.065" y1="1.27" x2="-10.795" y2="1.27" width="0.1524" layer="21"/>
<wire x1="-10.795" y1="1.27" x2="-10.16" y2="0.635" width="0.1524" layer="21"/>
<wire x1="-10.16" y1="0.635" x2="-10.16" y2="-0.635" width="0.1524" layer="21"/>
<wire x1="-10.16" y1="-0.635" x2="-10.795" y2="-1.27" width="0.1524" layer="21"/>
<wire x1="-10.795" y1="-1.27" x2="-12.065" y2="-1.27" width="0.1524" layer="21"/>
<wire x1="-12.065" y1="-1.27" x2="-12.7" y2="-0.635" width="0.1524" layer="21"/>
<wire x1="-15.24" y1="0.635" x2="-15.24" y2="-0.635" width="0.1524" layer="21"/>
<wire x1="-14.605" y1="1.27" x2="-15.24" y2="0.635" width="0.1524" layer="21"/>
<wire x1="-15.24" y1="-0.635" x2="-14.605" y2="-1.27" width="0.1524" layer="21"/>
<wire x1="-13.335" y1="-1.27" x2="-14.605" y2="-1.27" width="0.1524" layer="21"/>
<wire x1="12.7" y1="0.635" x2="13.335" y2="1.27" width="0.1524" layer="21"/>
<wire x1="13.335" y1="1.27" x2="14.605" y2="1.27" width="0.1524" layer="21"/>
<wire x1="14.605" y1="1.27" x2="15.24" y2="0.635" width="0.1524" layer="21"/>
<wire x1="15.24" y1="0.635" x2="15.24" y2="-0.635" width="0.1524" layer="21"/>
<wire x1="15.24" y1="-0.635" x2="14.605" y2="-1.27" width="0.1524" layer="21"/>
<wire x1="14.605" y1="-1.27" x2="13.335" y2="-1.27" width="0.1524" layer="21"/>
<wire x1="13.335" y1="-1.27" x2="12.7" y2="-0.635" width="0.1524" layer="21"/>
<pad name="1" x="-13.97" y="0" drill="1.016" shape="long" rot="R90"/>
<pad name="2" x="-11.43" y="0" drill="1.016" shape="long" rot="R90"/>
<pad name="3" x="-8.89" y="0" drill="1.016" shape="long" rot="R90"/>
<pad name="4" x="-6.35" y="0" drill="1.016" shape="long" rot="R90"/>
<pad name="5" x="-3.81" y="0" drill="1.016" shape="long" rot="R90"/>
<pad name="6" x="-1.27" y="0" drill="1.016" shape="long" rot="R90"/>
<pad name="7" x="1.27" y="0" drill="1.016" shape="long" rot="R90"/>
<pad name="8" x="3.81" y="0" drill="1.016" shape="long" rot="R90"/>
<pad name="9" x="6.35" y="0" drill="1.016" shape="long" rot="R90"/>
<pad name="10" x="8.89" y="0" drill="1.016" shape="long" rot="R90"/>
<pad name="11" x="11.43" y="0" drill="1.016" shape="long" rot="R90"/>
<pad name="12" x="13.97" y="0" drill="1.016" shape="long" rot="R90"/>
<text x="-15.3162" y="1.8288" size="1.27" layer="25" ratio="10">&gt;NAME</text>
<text x="-15.24" y="-3.175" size="1.27" layer="27">&gt;VALUE</text>
<rectangle x1="11.176" y1="-0.254" x2="11.684" y2="0.254" layer="51"/>
<rectangle x1="8.636" y1="-0.254" x2="9.144" y2="0.254" layer="51"/>
<rectangle x1="6.096" y1="-0.254" x2="6.604" y2="0.254" layer="51"/>
<rectangle x1="3.556" y1="-0.254" x2="4.064" y2="0.254" layer="51"/>
<rectangle x1="1.016" y1="-0.254" x2="1.524" y2="0.254" layer="51"/>
<rectangle x1="-1.524" y1="-0.254" x2="-1.016" y2="0.254" layer="51"/>
<rectangle x1="-4.064" y1="-0.254" x2="-3.556" y2="0.254" layer="51"/>
<rectangle x1="-6.604" y1="-0.254" x2="-6.096" y2="0.254" layer="51"/>
<rectangle x1="-9.144" y1="-0.254" x2="-8.636" y2="0.254" layer="51"/>
<rectangle x1="-11.684" y1="-0.254" x2="-11.176" y2="0.254" layer="51"/>
<rectangle x1="-14.224" y1="-0.254" x2="-13.716" y2="0.254" layer="51"/>
<rectangle x1="13.716" y1="-0.254" x2="14.224" y2="0.254" layer="51"/>
</package>
<package name="1X02" urn="urn:adsk.eagle:footprint:22309/1" library_version="4">
<description>&lt;b&gt;PIN HEADER&lt;/b&gt;</description>
<wire x1="-1.905" y1="1.27" x2="-0.635" y2="1.27" width="0.1524" layer="21"/>
<wire x1="-0.635" y1="1.27" x2="0" y2="0.635" width="0.1524" layer="21"/>
<wire x1="0" y1="0.635" x2="0" y2="-0.635" width="0.1524" layer="21"/>
<wire x1="0" y1="-0.635" x2="-0.635" y2="-1.27" width="0.1524" layer="21"/>
<wire x1="-2.54" y1="0.635" x2="-2.54" y2="-0.635" width="0.1524" layer="21"/>
<wire x1="-1.905" y1="1.27" x2="-2.54" y2="0.635" width="0.1524" layer="21"/>
<wire x1="-2.54" y1="-0.635" x2="-1.905" y2="-1.27" width="0.1524" layer="21"/>
<wire x1="-0.635" y1="-1.27" x2="-1.905" y2="-1.27" width="0.1524" layer="21"/>
<wire x1="0" y1="0.635" x2="0.635" y2="1.27" width="0.1524" layer="21"/>
<wire x1="0.635" y1="1.27" x2="1.905" y2="1.27" width="0.1524" layer="21"/>
<wire x1="1.905" y1="1.27" x2="2.54" y2="0.635" width="0.1524" layer="21"/>
<wire x1="2.54" y1="0.635" x2="2.54" y2="-0.635" width="0.1524" layer="21"/>
<wire x1="2.54" y1="-0.635" x2="1.905" y2="-1.27" width="0.1524" layer="21"/>
<wire x1="1.905" y1="-1.27" x2="0.635" y2="-1.27" width="0.1524" layer="21"/>
<wire x1="0.635" y1="-1.27" x2="0" y2="-0.635" width="0.1524" layer="21"/>
<pad name="1" x="-1.27" y="0" drill="1.016" shape="long" rot="R90"/>
<pad name="2" x="1.27" y="0" drill="1.016" shape="long" rot="R90"/>
<text x="-2.6162" y="1.8288" size="1.27" layer="25" ratio="10">&gt;NAME</text>
<text x="-2.54" y="-3.175" size="1.27" layer="27">&gt;VALUE</text>
<rectangle x1="-1.524" y1="-0.254" x2="-1.016" y2="0.254" layer="51"/>
<rectangle x1="1.016" y1="-0.254" x2="1.524" y2="0.254" layer="51"/>
</package>
<package name="1X03" urn="urn:adsk.eagle:footprint:22340/1" library_version="4">
<description>&lt;b&gt;PIN HEADER&lt;/b&gt;</description>
<wire x1="-3.175" y1="1.27" x2="-1.905" y2="1.27" width="0.1524" layer="21"/>
<wire x1="-1.905" y1="1.27" x2="-1.27" y2="0.635" width="0.1524" layer="21"/>
<wire x1="-1.27" y1="0.635" x2="-1.27" y2="-0.635" width="0.1524" layer="21"/>
<wire x1="-1.27" y1="-0.635" x2="-1.905" y2="-1.27" width="0.1524" layer="21"/>
<wire x1="-1.27" y1="0.635" x2="-0.635" y2="1.27" width="0.1524" layer="21"/>
<wire x1="-0.635" y1="1.27" x2="0.635" y2="1.27" width="0.1524" layer="21"/>
<wire x1="0.635" y1="1.27" x2="1.27" y2="0.635" width="0.1524" layer="21"/>
<wire x1="1.27" y1="0.635" x2="1.27" y2="-0.635" width="0.1524" layer="21"/>
<wire x1="1.27" y1="-0.635" x2="0.635" y2="-1.27" width="0.1524" layer="21"/>
<wire x1="0.635" y1="-1.27" x2="-0.635" y2="-1.27" width="0.1524" layer="21"/>
<wire x1="-0.635" y1="-1.27" x2="-1.27" y2="-0.635" width="0.1524" layer="21"/>
<wire x1="-3.81" y1="0.635" x2="-3.81" y2="-0.635" width="0.1524" layer="21"/>
<wire x1="-3.175" y1="1.27" x2="-3.81" y2="0.635" width="0.1524" layer="21"/>
<wire x1="-3.81" y1="-0.635" x2="-3.175" y2="-1.27" width="0.1524" layer="21"/>
<wire x1="-1.905" y1="-1.27" x2="-3.175" y2="-1.27" width="0.1524" layer="21"/>
<wire x1="1.27" y1="0.635" x2="1.905" y2="1.27" width="0.1524" layer="21"/>
<wire x1="1.905" y1="1.27" x2="3.175" y2="1.27" width="0.1524" layer="21"/>
<wire x1="3.175" y1="1.27" x2="3.81" y2="0.635" width="0.1524" layer="21"/>
<wire x1="3.81" y1="0.635" x2="3.81" y2="-0.635" width="0.1524" layer="21"/>
<wire x1="3.81" y1="-0.635" x2="3.175" y2="-1.27" width="0.1524" layer="21"/>
<wire x1="3.175" y1="-1.27" x2="1.905" y2="-1.27" width="0.1524" layer="21"/>
<wire x1="1.905" y1="-1.27" x2="1.27" y2="-0.635" width="0.1524" layer="21"/>
<pad name="1" x="-2.54" y="0" drill="1.016" shape="long" rot="R90"/>
<pad name="2" x="0" y="0" drill="1.016" shape="long" rot="R90"/>
<pad name="3" x="2.54" y="0" drill="1.016" shape="long" rot="R90"/>
<text x="-3.8862" y="1.8288" size="1.27" layer="25" ratio="10">&gt;NAME</text>
<text x="-3.81" y="-3.175" size="1.27" layer="27">&gt;VALUE</text>
<rectangle x1="-0.254" y1="-0.254" x2="0.254" y2="0.254" layer="51"/>
<rectangle x1="-2.794" y1="-0.254" x2="-2.286" y2="0.254" layer="51"/>
<rectangle x1="2.286" y1="-0.254" x2="2.794" y2="0.254" layer="51"/>
</package>
<package name="1X01" urn="urn:adsk.eagle:footprint:22382/1" library_version="4">
<description>&lt;b&gt;PIN HEADER&lt;/b&gt;</description>
<wire x1="-0.635" y1="1.27" x2="0.635" y2="1.27" width="0.1524" layer="21"/>
<wire x1="0.635" y1="1.27" x2="1.27" y2="0.635" width="0.1524" layer="21"/>
<wire x1="1.27" y1="0.635" x2="1.27" y2="-0.635" width="0.1524" layer="21"/>
<wire x1="1.27" y1="-0.635" x2="0.635" y2="-1.27" width="0.1524" layer="21"/>
<wire x1="-1.27" y1="0.635" x2="-1.27" y2="-0.635" width="0.1524" layer="21"/>
<wire x1="-0.635" y1="1.27" x2="-1.27" y2="0.635" width="0.1524" layer="21"/>
<wire x1="-1.27" y1="-0.635" x2="-0.635" y2="-1.27" width="0.1524" layer="21"/>
<wire x1="0.635" y1="-1.27" x2="-0.635" y2="-1.27" width="0.1524" layer="21"/>
<pad name="1" x="0" y="0" drill="1.016" shape="octagon"/>
<text x="-1.3462" y="1.8288" size="1.27" layer="25" ratio="10">&gt;NAME</text>
<text x="-1.27" y="-3.175" size="1.27" layer="27">&gt;VALUE</text>
<rectangle x1="-0.254" y1="-0.254" x2="0.254" y2="0.254" layer="51"/>
</package>
</packages>
<packages3d>
<package3d name="1X12" urn="urn:adsk.eagle:package:22487/2" type="model" library_version="4">
<description>PIN HEADER</description>
<packageinstances>
<packageinstance name="1X12"/>
</packageinstances>
</package3d>
<package3d name="1X02" urn="urn:adsk.eagle:package:22435/2" type="model" library_version="4">
<description>PIN HEADER</description>
<packageinstances>
<packageinstance name="1X02"/>
</packageinstances>
</package3d>
<package3d name="1X03" urn="urn:adsk.eagle:package:22458/2" type="model" library_version="4">
<description>PIN HEADER</description>
<packageinstances>
<packageinstance name="1X03"/>
</packageinstances>
</package3d>
<package3d name="1X01" urn="urn:adsk.eagle:package:22485/2" type="model" library_version="4">
<description>PIN HEADER</description>
<packageinstances>
<packageinstance name="1X01"/>
</packageinstances>
</package3d>
</packages3d>
</library>
</libraries>
<attributes>
</attributes>
<variantdefs>
</variantdefs>
<classes>
<class number="0" name="default" width="0" drill="0">
</class>
</classes>
<designrules name="default">
<description language="de">&lt;b&gt;EAGLE Design Rules&lt;/b&gt;
&lt;p&gt;
Die Standard-Design-Rules sind so gewählt, dass sie für 
die meisten Anwendungen passen. Sollte ihre Platine 
besondere Anforderungen haben, treffen Sie die erforderlichen
Einstellungen hier und speichern die Design Rules unter 
einem neuen Namen ab.</description>
<description language="en">&lt;b&gt;EAGLE Design Rules&lt;/b&gt;
&lt;p&gt;
The default Design Rules have been set to cover
a wide range of applications. Your particular design
may have different requirements, so please make the
necessary adjustments and save your customized
design rules under a new name.</description>
<param name="layerSetup" value="(1*16)"/>
<param name="mtCopper" value="0.035mm 0.035mm 0.035mm 0.035mm 0.035mm 0.035mm 0.035mm 0.035mm 0.035mm 0.035mm 0.035mm 0.035mm 0.035mm 0.035mm 0.035mm 0.035mm"/>
<param name="mtIsolate" value="1.5mm 0.15mm 0.2mm 0.15mm 0.2mm 0.15mm 0.2mm 0.15mm 0.2mm 0.15mm 0.2mm 0.15mm 0.2mm 0.15mm 0.2mm"/>
<param name="mdWireWire" value="6mil"/>
<param name="mdWirePad" value="6mil"/>
<param name="mdWireVia" value="6mil"/>
<param name="mdPadPad" value="6mil"/>
<param name="mdPadVia" value="6mil"/>
<param name="mdViaVia" value="6mil"/>
<param name="mdSmdPad" value="6mil"/>
<param name="mdSmdVia" value="6mil"/>
<param name="mdSmdSmd" value="6mil"/>
<param name="mdViaViaSameLayer" value="6mil"/>
<param name="mnLayersViaInSmd" value="2"/>
<param name="mdCopperDimension" value="40mil"/>
<param name="mdDrill" value="6mil"/>
<param name="mdSmdStop" value="0mil"/>
<param name="msWidth" value="6mil"/>
<param name="msDrill" value="0.35mm"/>
<param name="msMicroVia" value="9.99mm"/>
<param name="msBlindViaRatio" value="0.5"/>
<param name="rvPadTop" value="0.25"/>
<param name="rvPadInner" value="0.25"/>
<param name="rvPadBottom" value="0.25"/>
<param name="rvViaOuter" value="0.25"/>
<param name="rvViaInner" value="0.25"/>
<param name="rvMicroViaOuter" value="0.25"/>
<param name="rvMicroViaInner" value="0.25"/>
<param name="rlMinPadTop" value="10mil"/>
<param name="rlMaxPadTop" value="20mil"/>
<param name="rlMinPadInner" value="10mil"/>
<param name="rlMaxPadInner" value="20mil"/>
<param name="rlMinPadBottom" value="10mil"/>
<param name="rlMaxPadBottom" value="20mil"/>
<param name="rlMinViaOuter" value="8mil"/>
<param name="rlMaxViaOuter" value="20mil"/>
<param name="rlMinViaInner" value="8mil"/>
<param name="rlMaxViaInner" value="20mil"/>
<param name="rlMinMicroViaOuter" value="4mil"/>
<param name="rlMaxMicroViaOuter" value="20mil"/>
<param name="rlMinMicroViaInner" value="4mil"/>
<param name="rlMaxMicroViaInner" value="20mil"/>
<param name="psTop" value="-1"/>
<param name="psBottom" value="-1"/>
<param name="psFirst" value="-1"/>
<param name="psElongationLong" value="100"/>
<param name="psElongationOffset" value="100"/>
<param name="mvStopFrame" value="1"/>
<param name="mvCreamFrame" value="0"/>
<param name="mlMinStopFrame" value="4mil"/>
<param name="mlMaxStopFrame" value="4mil"/>
<param name="mlMinCreamFrame" value="0mil"/>
<param name="mlMaxCreamFrame" value="0mil"/>
<param name="mlViaStopLimit" value="0mil"/>
<param name="srRoundness" value="0"/>
<param name="srMinRoundness" value="0mil"/>
<param name="srMaxRoundness" value="0mil"/>
<param name="slThermalIsolate" value="10mil"/>
<param name="slThermalsForVias" value="0"/>
<param name="dpMaxLengthDifference" value="10mm"/>
<param name="dpGapFactor" value="2.5"/>
<param name="checkAngle" value="0"/>
<param name="checkFont" value="1"/>
<param name="checkRestrict" value="1"/>
<param name="checkStop" value="0"/>
<param name="checkValues" value="0"/>
<param name="checkNames" value="1"/>
<param name="checkWireStubs" value="1"/>
<param name="checkPolygonWidth" value="0"/>
<param name="useDiameter" value="13"/>
<param name="maxErrors" value="50"/>
</designrules>
<autorouter>
<pass name="Default">
<param name="RoutingGrid" value="50mil"/>
<param name="AutoGrid" value="1"/>
<param name="Efforts" value="0"/>
<param name="TopRouterVariant" value="1"/>
<param name="tpViaShape" value="round"/>
<param name="PrefDir.1" value="a"/>
<param name="PrefDir.2" value="0"/>
<param name="PrefDir.3" value="0"/>
<param name="PrefDir.4" value="0"/>
<param name="PrefDir.5" value="0"/>
<param name="PrefDir.6" value="0"/>
<param name="PrefDir.7" value="0"/>
<param name="PrefDir.8" value="0"/>
<param name="PrefDir.9" value="0"/>
<param name="PrefDir.10" value="0"/>
<param name="PrefDir.11" value="0"/>
<param name="PrefDir.12" value="0"/>
<param name="PrefDir.13" value="0"/>
<param name="PrefDir.14" value="0"/>
<param name="PrefDir.15" value="0"/>
<param name="PrefDir.16" value="a"/>
<param name="cfVia" value="8"/>
<param name="cfNonPref" value="5"/>
<param name="cfChangeDir" value="2"/>
<param name="cfOrthStep" value="2"/>
<param name="cfDiagStep" value="3"/>
<param name="cfExtdStep" value="0"/>
<param name="cfBonusStep" value="1"/>
<param name="cfMalusStep" value="1"/>
<param name="cfPadImpact" value="4"/>
<param name="cfSmdImpact" value="4"/>
<param name="cfBusImpact" value="0"/>
<param name="cfHugging" value="3"/>
<param name="cfAvoid" value="4"/>
<param name="cfPolygon" value="10"/>
<param name="cfBase.1" value="0"/>
<param name="cfBase.2" value="1"/>
<param name="cfBase.3" value="1"/>
<param name="cfBase.4" value="1"/>
<param name="cfBase.5" value="1"/>
<param name="cfBase.6" value="1"/>
<param name="cfBase.7" value="1"/>
<param name="cfBase.8" value="1"/>
<param name="cfBase.9" value="1"/>
<param name="cfBase.10" value="1"/>
<param name="cfBase.11" value="1"/>
<param name="cfBase.12" value="1"/>
<param name="cfBase.13" value="1"/>
<param name="cfBase.14" value="1"/>
<param name="cfBase.15" value="1"/>
<param name="cfBase.16" value="0"/>
<param name="mnVias" value="20"/>
<param name="mnSegments" value="9999"/>
<param name="mnExtdSteps" value="9999"/>
<param name="mnRipupLevel" value="10"/>
<param name="mnRipupSteps" value="100"/>
<param name="mnRipupTotal" value="100"/>
</pass>
<pass name="Follow-me" refer="Default" active="yes">
</pass>
<pass name="Busses" refer="Default" active="yes">
<param name="cfNonPref" value="4"/>
<param name="cfBusImpact" value="4"/>
<param name="cfHugging" value="0"/>
<param name="mnVias" value="0"/>
</pass>
<pass name="Route" refer="Default" active="yes">
</pass>
<pass name="Optimize1" refer="Default" active="yes">
<param name="cfVia" value="99"/>
<param name="cfExtdStep" value="10"/>
<param name="cfHugging" value="1"/>
<param name="mnExtdSteps" value="1"/>
<param name="mnRipupLevel" value="0"/>
</pass>
<pass name="Optimize2" refer="Optimize1" active="yes">
<param name="cfNonPref" value="0"/>
<param name="cfChangeDir" value="6"/>
<param name="cfExtdStep" value="0"/>
<param name="cfBonusStep" value="2"/>
<param name="cfMalusStep" value="2"/>
<param name="cfPadImpact" value="2"/>
<param name="cfSmdImpact" value="2"/>
<param name="cfHugging" value="0"/>
</pass>
<pass name="Optimize3" refer="Optimize2" active="yes">
<param name="cfChangeDir" value="8"/>
<param name="cfPadImpact" value="0"/>
<param name="cfSmdImpact" value="0"/>
</pass>
<pass name="Optimize4" refer="Optimize3" active="yes">
<param name="cfChangeDir" value="25"/>
</pass>
</autorouter>
<elements>
<element name="CH0" library="OPL_Connector" library_urn="urn:adsk.eagle:library:8004395" package="HW4-2.0" package3d_urn="urn:adsk.eagle:package:8004548/1" value="4P-2.0" x="116.84" y="53.34" smashed="yes">
<attribute name="NAME" x="111.76" y="55.88" size="0.889" layer="25" font="vector" ratio="11"/>
<attribute name="VALUE" x="114.3" y="51.435" size="0.889" layer="27" font="vector" ratio="11"/>
</element>
<element name="CH1" library="OPL_Connector" library_urn="urn:adsk.eagle:library:8004395" package="HW4-2.0" package3d_urn="urn:adsk.eagle:package:8004548/1" value="4P-2.0" x="116.84" y="60.96" smashed="yes">
<attribute name="NAME" x="111.76" y="63.5" size="0.889" layer="25" font="vector" ratio="11"/>
<attribute name="VALUE" x="114.3" y="59.055" size="0.889" layer="27" font="vector" ratio="11"/>
</element>
<element name="CH2" library="OPL_Connector" library_urn="urn:adsk.eagle:library:8004395" package="HW4-2.0" package3d_urn="urn:adsk.eagle:package:8004548/1" value="4P-2.0" x="116.84" y="68.58" smashed="yes">
<attribute name="NAME" x="111.76" y="71.12" size="0.889" layer="25" font="vector" ratio="11"/>
<attribute name="VALUE" x="114.3" y="66.675" size="0.889" layer="27" font="vector" ratio="11"/>
</element>
<element name="CH3" library="OPL_Connector" library_urn="urn:adsk.eagle:library:8004395" package="HW4-2.0" package3d_urn="urn:adsk.eagle:package:8004548/1" value="4P-2.0" x="111.76" y="81.28" smashed="yes" rot="R90">
<attribute name="NAME" x="109.22" y="76.2" size="0.889" layer="25" font="vector" ratio="11" rot="R90"/>
<attribute name="VALUE" x="113.665" y="78.74" size="0.889" layer="27" font="vector" ratio="11" rot="R90"/>
</element>
<element name="CH4" library="OPL_Connector" library_urn="urn:adsk.eagle:library:8004395" package="HW4-2.0" package3d_urn="urn:adsk.eagle:package:8004548/1" value="4P-2.0" x="104.14" y="81.28" smashed="yes" rot="R90">
<attribute name="NAME" x="101.6" y="76.2" size="0.889" layer="25" font="vector" ratio="11" rot="R90"/>
<attribute name="VALUE" x="106.045" y="78.74" size="0.889" layer="27" font="vector" ratio="11" rot="R90"/>
</element>
<element name="CH5" library="OPL_Connector" library_urn="urn:adsk.eagle:library:8004395" package="HW4-2.0" package3d_urn="urn:adsk.eagle:package:8004548/1" value="4P-2.0" x="96.52" y="81.28" smashed="yes" rot="R90">
<attribute name="NAME" x="93.98" y="76.2" size="0.889" layer="25" font="vector" ratio="11" rot="R90"/>
<attribute name="VALUE" x="98.425" y="78.74" size="0.889" layer="27" font="vector" ratio="11" rot="R90"/>
</element>
<element name="CH6" library="OPL_Connector" library_urn="urn:adsk.eagle:library:8004395" package="HW4-2.0" package3d_urn="urn:adsk.eagle:package:8004548/1" value="4P-2.0" x="88.9" y="81.28" smashed="yes" rot="R90">
<attribute name="NAME" x="86.36" y="76.2" size="0.889" layer="25" font="vector" ratio="11" rot="R90"/>
<attribute name="VALUE" x="90.805" y="78.74" size="0.889" layer="27" font="vector" ratio="11" rot="R90"/>
</element>
<element name="CH7" library="OPL_Connector" library_urn="urn:adsk.eagle:library:8004395" package="HW4-2.0" package3d_urn="urn:adsk.eagle:package:8004548/1" value="4P-2.0" x="81.28" y="81.28" smashed="yes" rot="R90">
<attribute name="NAME" x="78.74" y="76.2" size="0.889" layer="25" font="vector" ratio="11" rot="R90"/>
<attribute name="VALUE" x="83.185" y="78.74" size="0.889" layer="27" font="vector" ratio="11" rot="R90"/>
</element>
<element name="TCA8548A-HL" library="pinhead" library_urn="urn:adsk.eagle:library:325" package="1X12" package3d_urn="urn:adsk.eagle:package:22487/2" value="" x="93.98" y="55.88" smashed="yes">
<attribute name="NAME" x="83.7438" y="57.7088" size="1.27" layer="25" ratio="10"/>
<attribute name="POPULARITY" value="28" x="93.98" y="55.88" size="1.778" layer="27" display="off"/>
<attribute name="VALUE" x="78.74" y="52.705" size="1.27" layer="27"/>
</element>
<element name="TCA9548A-HR" library="pinhead" library_urn="urn:adsk.eagle:library:325" package="1X12" package3d_urn="urn:adsk.eagle:package:22487/2" value="" x="93.98" y="71.12" smashed="yes" rot="R180">
<attribute name="NAME" x="104.2162" y="69.2912" size="1.27" layer="25" ratio="10" rot="R180"/>
<attribute name="POPULARITY" value="28" x="93.98" y="71.12" size="1.778" layer="27" rot="R180" display="off"/>
<attribute name="VALUE" x="109.22" y="74.295" size="1.27" layer="27" rot="R180"/>
</element>
<element name="POWER" library="pinhead" library_urn="urn:adsk.eagle:library:325" package="1X02" package3d_urn="urn:adsk.eagle:package:22435/2" value="" x="81.28" y="48.26" smashed="yes">
<attribute name="NAME" x="78.6638" y="50.0888" size="1.27" layer="25" ratio="10"/>
<attribute name="POPULARITY" value="98" x="81.28" y="48.26" size="1.778" layer="27" display="off"/>
<attribute name="VALUE" x="78.74" y="45.085" size="1.27" layer="27"/>
</element>
<element name="I2C" library="pinhead" library_urn="urn:adsk.eagle:library:325" package="1X02" package3d_urn="urn:adsk.eagle:package:22435/2" value="" x="86.36" y="48.26" smashed="yes" rot="R180">
<attribute name="NAME" x="88.9762" y="46.4312" size="1.27" layer="25" ratio="10" rot="R180"/>
<attribute name="POPULARITY" value="98" x="86.36" y="48.26" size="1.778" layer="27" rot="R180" display="off"/>
<attribute name="VALUE" x="88.9" y="51.435" size="1.27" layer="27" rot="R180"/>
</element>
<element name="ANALOG" library="pinhead" library_urn="urn:adsk.eagle:library:325" package="1X03" package3d_urn="urn:adsk.eagle:package:22458/2" value="" x="99.06" y="48.26" smashed="yes">
<attribute name="NAME" x="95.1738" y="45.0088" size="1.27" layer="25" ratio="10"/>
<attribute name="POPULARITY" value="92" x="99.06" y="48.26" size="1.778" layer="27" display="off"/>
<attribute name="VALUE" x="95.25" y="45.085" size="1.27" layer="27"/>
</element>
<element name="RST" library="pinhead" library_urn="urn:adsk.eagle:library:325" package="1X01" package3d_urn="urn:adsk.eagle:package:22485/2" value="" x="91.44" y="48.26" smashed="yes">
<attribute name="NAME" x="90.0938" y="50.0888" size="1.27" layer="25" ratio="10"/>
<attribute name="POPULARITY" value="64" x="91.44" y="48.26" size="1.778" layer="27" display="off"/>
<attribute name="VALUE" x="90.17" y="45.085" size="1.27" layer="27"/>
</element>
</elements>
<signals>
<signal name="SCL0">
<contactref element="CH0" pad="1"/>
<contactref element="TCA8548A-HL" pad="10"/>
<wire x1="113.84" y1="53.34" x2="105.41" y2="53.34" width="0.1524" layer="16"/>
<wire x1="105.41" y1="53.34" x2="102.87" y2="55.88" width="0.1524" layer="16"/>
</signal>
<signal name="SDA0">
<contactref element="CH0" pad="2"/>
<contactref element="TCA8548A-HL" pad="9"/>
<wire x1="115.84" y1="53.34" x2="113.3" y2="50.8" width="0.1524" layer="16"/>
<wire x1="103.3526" y1="54.1274" x2="102.459675" y2="54.1274" width="0.1524" layer="16"/>
<wire x1="100.707075" y1="55.88" x2="100.33" y2="55.88" width="0.1524" layer="16"/>
<wire x1="102.459675" y1="54.1274" x2="100.707075" y2="55.88" width="0.1524" layer="16"/>
<wire x1="113.3" y1="50.8" x2="106.68" y2="50.8" width="0.1524" layer="16"/>
<wire x1="106.68" y1="50.8" x2="103.3526" y2="54.1274" width="0.1524" layer="16"/>
</signal>
<signal name="VCC">
<contactref element="CH0" pad="3"/>
<contactref element="CH1" pad="3"/>
<contactref element="CH2" pad="3"/>
<contactref element="CH3" pad="3"/>
<contactref element="CH4" pad="3"/>
<contactref element="CH5" pad="3"/>
<contactref element="CH6" pad="3"/>
<contactref element="CH7" pad="3"/>
<contactref element="TCA8548A-HL" pad="1"/>
<contactref element="POWER" pad="1"/>
<wire x1="80.01" y1="48.26" x2="80.01" y2="55.88" width="0.1524" layer="16"/>
<wire x1="81.28" y1="45.72" x2="80.01" y2="46.99" width="0.1524" layer="16"/>
<wire x1="80.01" y1="48.26" x2="80.01" y2="46.99" width="0.1524" layer="16"/>
<wire x1="81.28" y1="45.72" x2="111.76" y2="45.72" width="0.1524" layer="16"/>
<wire x1="117.84" y1="51.8" x2="117.84" y2="53.34" width="0.1524" layer="16"/>
<wire x1="111.76" y1="45.72" x2="117.84" y2="51.8" width="0.1524" layer="16"/>
<wire x1="117.84" y1="53.34" x2="117.84" y2="60.96" width="0.1524" layer="16"/>
<wire x1="117.84" y1="60.96" x2="117.84" y2="68.58" width="0.1524" layer="16"/>
<wire x1="111.76" y1="82.28" x2="118.38" y2="82.28" width="0.1524" layer="16"/>
<wire x1="118.38" y1="82.28" x2="119.38" y2="81.28" width="0.1524" layer="16"/>
<wire x1="119.38" y1="70.12" x2="117.84" y2="68.58" width="0.1524" layer="16"/>
<wire x1="119.38" y1="81.28" x2="119.38" y2="70.12" width="0.1524" layer="16"/>
<wire x1="111.76" y1="82.28" x2="104.14" y2="82.28" width="0.1524" layer="16"/>
<wire x1="104.14" y1="82.28" x2="96.52" y2="82.28" width="0.1524" layer="16"/>
<wire x1="96.52" y1="82.28" x2="88.9" y2="82.28" width="0.1524" layer="16"/>
<wire x1="88.9" y1="82.28" x2="81.28" y2="82.28" width="0.1524" layer="16"/>
</signal>
<signal name="GND">
<contactref element="CH0" pad="4"/>
<contactref element="CH1" pad="4"/>
<contactref element="CH2" pad="4"/>
<contactref element="CH3" pad="4"/>
<contactref element="CH4" pad="4"/>
<contactref element="CH5" pad="4"/>
<contactref element="CH6" pad="4"/>
<contactref element="CH7" pad="4"/>
<contactref element="TCA8548A-HL" pad="2"/>
<contactref element="POWER" pad="2"/>
<wire x1="82.55" y1="48.26" x2="82.55" y2="55.88" width="0.1524" layer="16"/>
<wire x1="82.55" y1="55.88" x2="82.55" y2="57.15" width="0.1524" layer="16"/>
<wire x1="82.55" y1="57.15" x2="81.28" y2="58.42" width="0.1524" layer="16"/>
<wire x1="81.28" y1="58.42" x2="78.74" y2="58.42" width="0.1524" layer="16"/>
<wire x1="78.74" y1="58.42" x2="76.2" y2="55.88" width="0.1524" layer="16"/>
<wire x1="76.2" y1="55.88" x2="76.2" y2="48.26" width="0.1524" layer="16"/>
<wire x1="76.2" y1="48.26" x2="79.0448" y2="45.4152" width="0.1524" layer="16"/>
<wire x1="114.73105625" y1="48.26" x2="116.84" y2="48.26" width="0.1524" layer="16"/>
<wire x1="79.0448" y1="45.4152" x2="111.88625625" y2="45.4152" width="0.1524" layer="16"/>
<wire x1="111.88625625" y1="45.4152" x2="114.73105625" y2="48.26" width="0.1524" layer="16"/>
<wire x1="116.84" y1="48.26" x2="119.84" y2="51.26" width="0.1524" layer="16"/>
<wire x1="119.84" y1="51.26" x2="119.84" y2="53.34" width="0.1524" layer="16"/>
<wire x1="119.84" y1="60.96" x2="119.84" y2="68.58" width="0.1524" layer="16"/>
<wire x1="119.84" y1="68.58" x2="119.84" y2="83.36" width="0.1524" layer="16"/>
<wire x1="119.84" y1="60.96" x2="119.84" y2="53.34" width="0.1524" layer="16"/>
<wire x1="119.84" y1="83.36" x2="118.92" y2="84.28" width="0.1524" layer="16"/>
<wire x1="118.92" y1="84.28" x2="111.76" y2="84.28" width="0.1524" layer="16"/>
<wire x1="111.76" y1="84.28" x2="104.14" y2="84.28" width="0.1524" layer="16"/>
<wire x1="104.14" y1="84.28" x2="96.52" y2="84.28" width="0.1524" layer="16"/>
<wire x1="96.52" y1="84.28" x2="88.9" y2="84.28" width="0.1524" layer="16"/>
<wire x1="88.9" y1="84.28" x2="81.28" y2="84.28" width="0.1524" layer="16"/>
</signal>
<signal name="SCL1">
<contactref element="CH1" pad="1"/>
<contactref element="TCA8548A-HL" pad="12"/>
<wire x1="113.84" y1="60.96" x2="108.76" y2="55.88" width="0.1524" layer="16"/>
<wire x1="108.76" y1="55.88" x2="107.95" y2="55.88" width="0.1524" layer="16"/>
</signal>
<signal name="SDA1">
<contactref element="CH1" pad="2"/>
<contactref element="TCA8548A-HL" pad="11"/>
<wire x1="114.5886875" y1="61.8426" x2="113.0913125" y2="61.8426" width="0.1524" layer="16"/>
<wire x1="115.84" y1="60.96" x2="115.4712875" y2="60.96" width="0.1524" layer="16"/>
<wire x1="115.4712875" y1="60.96" x2="114.5886875" y2="61.8426" width="0.1524" layer="16"/>
<wire x1="113.0913125" y1="61.8426" x2="112.2087125" y2="60.96" width="0.1524" layer="16"/>
<wire x1="110.49" y1="60.96" x2="105.41" y2="55.88" width="0.1524" layer="16"/>
<wire x1="112.2087125" y1="60.96" x2="110.49" y2="60.96" width="0.1524" layer="16"/>
</signal>
<signal name="SCL2">
<contactref element="CH2" pad="1"/>
<contactref element="TCA9548A-HR" pad="2"/>
<wire x1="113.84" y1="68.58" x2="106.68" y2="68.58" width="0.1524" layer="16"/>
<wire x1="106.68" y1="68.58" x2="105.41" y2="69.85" width="0.1524" layer="16"/>
<wire x1="105.41" y1="69.85" x2="105.41" y2="71.12" width="0.1524" layer="16"/>
</signal>
<signal name="SDA2">
<contactref element="CH2" pad="2"/>
<contactref element="TCA9548A-HR" pad="1"/>
<wire x1="114.5886875" y1="69.4626" x2="113.0913125" y2="69.4626" width="0.1524" layer="16"/>
<wire x1="115.84" y1="68.58" x2="115.4712875" y2="68.58" width="0.1524" layer="16"/>
<wire x1="115.4712875" y1="68.58" x2="114.5886875" y2="69.4626" width="0.1524" layer="16"/>
<wire x1="113.0913125" y1="69.4626" x2="112.5135125" y2="68.8848" width="0.1524" layer="16"/>
<wire x1="109.22" y1="68.8848" x2="107.95" y2="70.1548" width="0.1524" layer="16"/>
<wire x1="107.95" y1="70.1548" x2="107.95" y2="71.12" width="0.1524" layer="16"/>
<wire x1="112.5135125" y1="68.8848" x2="109.22" y2="68.8848" width="0.1524" layer="16"/>
</signal>
<signal name="SCL3">
<contactref element="CH3" pad="1"/>
<contactref element="TCA9548A-HR" pad="4"/>
<wire x1="111.76" y1="78.28" x2="108.76" y2="78.28" width="0.1524" layer="16"/>
<wire x1="108.76" y1="78.28" x2="104.14" y2="73.66" width="0.1524" layer="16"/>
<wire x1="104.14" y1="73.66" x2="102.87" y2="73.66" width="0.1524" layer="16"/>
<wire x1="102.87" y1="73.66" x2="100.33" y2="71.12" width="0.1524" layer="16"/>
</signal>
<signal name="SDA3">
<contactref element="CH3" pad="2"/>
<contactref element="TCA9548A-HR" pad="3"/>
<wire x1="102.87" y1="71.12" x2="105.1052" y2="73.3552" width="0.1524" layer="16"/>
<wire x1="111.4552" y1="73.3552" x2="114.3" y2="76.2" width="0.1524" layer="16"/>
<wire x1="114.3" y1="76.2" x2="114.3" y2="78.74" width="0.1524" layer="16"/>
<wire x1="114.3" y1="78.74" x2="112.76" y2="80.28" width="0.1524" layer="16"/>
<wire x1="112.76" y1="80.28" x2="111.76" y2="80.28" width="0.1524" layer="16"/>
<wire x1="105.1052" y1="73.3552" x2="111.4552" y2="73.3552" width="0.1524" layer="16"/>
</signal>
<signal name="SCL4">
<contactref element="CH4" pad="1"/>
<contactref element="TCA9548A-HR" pad="6"/>
<wire x1="104.14" y1="78.28" x2="102.06" y2="76.2" width="0.1524" layer="16"/>
<wire x1="102.06" y1="76.2" x2="97.79" y2="76.2" width="0.1524" layer="16"/>
<wire x1="97.79" y1="76.2" x2="95.25" y2="73.66" width="0.1524" layer="16"/>
<wire x1="95.25" y1="73.66" x2="95.25" y2="71.12" width="0.1524" layer="16"/>
</signal>
<signal name="SDA4">
<contactref element="CH4" pad="2"/>
<contactref element="TCA9548A-HR" pad="5"/>
<wire x1="104.14" y1="80.28" x2="105.14" y2="80.28" width="0.1524" layer="16"/>
<wire x1="105.14" y1="80.28" x2="106.68" y2="78.74" width="0.1524" layer="16"/>
<wire x1="106.68" y1="78.74" x2="106.68" y2="76.63105625" width="0.1524" layer="16"/>
<wire x1="106.68" y1="76.63105625" x2="104.01374375" y2="73.9648" width="0.1524" layer="16"/>
<wire x1="98.0948" y1="73.9648" x2="97.79" y2="73.66" width="0.1524" layer="16"/>
<wire x1="97.79" y1="73.66" x2="97.79" y2="71.12" width="0.1524" layer="16"/>
<wire x1="104.01374375" y1="73.9648" x2="98.0948" y2="73.9648" width="0.1524" layer="16"/>
</signal>
<signal name="SCL5">
<contactref element="CH5" pad="1"/>
<contactref element="TCA9548A-HR" pad="8"/>
<wire x1="96.52" y1="78.28" x2="94.44" y2="76.2" width="0.1524" layer="16"/>
<wire x1="94.44" y1="76.2" x2="93.98" y2="76.2" width="0.1524" layer="16"/>
<wire x1="93.98" y1="76.2" x2="90.17" y2="72.39" width="0.1524" layer="16"/>
<wire x1="90.17" y1="72.39" x2="90.17" y2="71.12" width="0.1524" layer="16"/>
</signal>
<signal name="SDA5">
<contactref element="CH5" pad="2"/>
<contactref element="TCA9548A-HR" pad="7"/>
<wire x1="96.52" y1="80.28" x2="97.52" y2="80.28" width="0.1524" layer="16"/>
<wire x1="97.52" y1="80.28" x2="99.06" y2="78.74" width="0.1524" layer="16"/>
<wire x1="99.06" y1="78.74" x2="99.06" y2="76.5048" width="0.1524" layer="16"/>
<wire x1="99.06" y1="76.5048" x2="95.931875" y2="76.5048" width="0.1524" layer="16"/>
<wire x1="95.931875" y1="76.5048" x2="92.71" y2="73.282925" width="0.1524" layer="16"/>
<wire x1="92.71" y1="71.12" x2="92.71" y2="73.282925" width="0.1524" layer="16"/>
</signal>
<signal name="SCL6">
<contactref element="CH6" pad="1"/>
<contactref element="TCA9548A-HR" pad="10"/>
<wire x1="88.9" y1="78.28" x2="85.09" y2="74.47" width="0.1524" layer="16"/>
<wire x1="85.09" y1="74.47" x2="85.09" y2="71.12" width="0.1524" layer="16"/>
</signal>
<signal name="SDA6">
<contactref element="CH6" pad="2"/>
<contactref element="TCA9548A-HR" pad="9"/>
<wire x1="88.9" y1="80.28" x2="89.9" y2="80.28" width="0.1524" layer="16"/>
<wire x1="89.9" y1="80.28" x2="91.44" y2="78.74" width="0.1524" layer="16"/>
<wire x1="91.44" y1="78.74" x2="91.44" y2="76.5048" width="0.1524" layer="16"/>
<wire x1="91.44" y1="76.5048" x2="91.31374375" y2="76.5048" width="0.1524" layer="16"/>
<wire x1="91.31374375" y1="76.5048" x2="87.63" y2="72.82105625" width="0.1524" layer="16"/>
<wire x1="87.63" y1="72.82105625" x2="87.63" y2="71.12" width="0.1524" layer="16"/>
</signal>
<signal name="SCL7">
<contactref element="CH7" pad="1"/>
<contactref element="TCA9548A-HR" pad="12"/>
<wire x1="81.28" y1="78.28" x2="80.82" y2="78.28" width="0.1524" layer="16"/>
<wire x1="80.82" y1="78.28" x2="78.74" y2="76.2" width="0.1524" layer="16"/>
<wire x1="78.74" y1="76.2" x2="78.74" y2="72.39" width="0.1524" layer="16"/>
<wire x1="78.74" y1="72.39" x2="80.01" y2="71.12" width="0.1524" layer="16"/>
</signal>
<signal name="SDA_IN">
<contactref element="TCA8548A-HL" pad="3"/>
<contactref element="I2C" pad="2"/>
<wire x1="85.09" y1="48.26" x2="85.09" y2="55.88" width="0.1524" layer="16"/>
</signal>
<signal name="SCL_IN">
<contactref element="TCA8548A-HL" pad="4"/>
<contactref element="I2C" pad="1"/>
<wire x1="87.63" y1="48.26" x2="87.63" y2="55.88" width="0.1524" layer="16"/>
</signal>
<signal name="RESET">
<contactref element="TCA8548A-HL" pad="5"/>
<contactref element="RST" pad="1"/>
<wire x1="91.44" y1="54.61" x2="90.17" y2="55.88" width="0.1524" layer="16"/>
<wire x1="91.44" y1="48.26" x2="91.44" y2="54.61" width="0.1524" layer="16"/>
</signal>
<signal name="A0">
<contactref element="TCA8548A-HL" pad="6"/>
<contactref element="ANALOG" pad="1"/>
<wire x1="92.71" y1="52.07" x2="92.71" y2="55.88" width="0.1524" layer="16"/>
<wire x1="96.52" y1="48.26" x2="92.71" y2="52.07" width="0.1524" layer="16"/>
</signal>
<signal name="A1">
<contactref element="TCA8548A-HL" pad="7"/>
<contactref element="ANALOG" pad="2"/>
<wire x1="95.25" y1="52.07" x2="95.25" y2="55.88" width="0.1524" layer="16"/>
<wire x1="99.06" y1="48.26" x2="95.25" y2="52.07" width="0.1524" layer="16"/>
</signal>
<signal name="A2">
<contactref element="TCA8548A-HL" pad="8"/>
<contactref element="ANALOG" pad="3"/>
<wire x1="97.79" y1="52.07" x2="97.79" y2="55.88" width="0.1524" layer="16"/>
<wire x1="101.6" y1="48.26" x2="97.79" y2="52.07" width="0.1524" layer="16"/>
</signal>
<signal name="SDA7">
<contactref element="TCA9548A-HR" pad="11"/>
<contactref element="CH7" pad="2"/>
<wire x1="81.28" y1="80.28" x2="82.28" y2="80.28" width="0.1524" layer="16"/>
<wire x1="82.28" y1="80.28" x2="83.82" y2="78.74" width="0.1524" layer="16"/>
<wire x1="83.82" y1="72.39" x2="82.55" y2="71.12" width="0.1524" layer="16"/>
<wire x1="83.82" y1="78.74" x2="83.82" y2="72.39" width="0.1524" layer="16"/>
</signal>
</signals>
<mfgpreviewcolors>
<mfgpreviewcolor name="soldermaskcolor" color="0xC8008000"/>
<mfgpreviewcolor name="silkscreencolor" color="0xFFFEFEFE"/>
<mfgpreviewcolor name="backgroundcolor" color="0xFF282828"/>
<mfgpreviewcolor name="coppercolor" color="0xFFFFBF00"/>
<mfgpreviewcolor name="substratecolor" color="0xFF786E46"/>
</mfgpreviewcolors>
</board>
</drawing>
<compatibility>
<note version="8.2" severity="warning">
Since Version 8.2, EAGLE supports online libraries. The ids
of those online libraries will not be understood (or retained)
with this version.
</note>
<note version="8.3" severity="warning">
Since Version 8.3, EAGLE supports URNs for individual library
assets (packages, symbols, and devices). The URNs of those assets
will not be understood (or retained) with this version.
</note>
<note version="8.3" severity="warning">
Since Version 8.3, EAGLE supports the association of 3D packages
with devices in libraries, schematics, and board files. Those 3D
packages will not be understood (or retained) with this version.
</note>
</compatibility>
</eagle>
