# Supplementary material for: Celestial compass sensor mimics the insect eye for navigation under cloudy and occluded skies
Source: Commun Eng. 2023 Nov 15;2:82. doi: 10.1038/s44172-023-00132-w (PMC10955862; doi:10.1038/s44172-023-00132-w)
Supplement: Supplementary file 4 — Supplementary Data 1 [file 44172_2023_132_MOESM4_ESM.zip › I2C Breakout/Breakout.pro]

EAGLE AutoRouter Statistics:

Job           : C:/Users/Robert Mitchell/Documents/EAGLE/projects/BB_I2C_Breakout _MOD/Breakout.brd

Start at      : 16:50:36 (22/11/2021)
End at        : 16:50:57 (22/11/2021)
Elapsed time  : 00:00:20

Signals       :    24   RoutingGrid: 12.5 mil  Layers: 1
Connections   :    40   predefined:  0 ( 0 Vias )

Router memory :   63624

Passname          :     Route Optimize1 Optimize2 Optimize3 Optimize4

Time per pass     :  00:00:19  00:00:00  00:00:01  00:00:00  00:00:00
Number of Ripups  :       309         0         0         0         0
max. Level        :         3         0         0         0         0
max. Total        :        17         0         0         0         0

Routed            :        38        39        39        39        40
Vias              :         0         0         0         0         0
Resolution        :    95.0 %    97.5 %    97.5 %    97.5 %   100.0 %

Final             : 100.0% finished
