# Supplementary material for: Celestial compass sensor mimics the insect eye for navigation under cloudy and occluded skies
Source: Commun Eng. 2023 Nov 15;2:82. doi: 10.1038/s44172-023-00132-w (PMC10955862; doi:10.1038/s44172-023-00132-w)
Supplement: Supplementary file 4 — Supplementary Data 1 [file 44172_2023_132_MOESM4_ESM.zip › I2C Breakout/Breakout.s#3]

<?xml version="1.0" encoding="utf-8"?>
<!DOCTYPE eagle SYSTEM "eagle.dtd">
<eagle version="9.6.2">
<drawing>
<settings>
<setting alwaysvectorfont="no"/>
<setting verticaltext="up"/>
</settings>
<grid distance="0.1" unitdist="inch" unit="inch" style="lines" multiple="1" display="no" altdistance="0.01" altunitdist="inch" altunit="inch"/>
<layers>
<layer number="1" name="Top" color="4" fill="1" visible="no" active="no"/>
<layer number="2" name="Route2" color="21" fill="1" visible="no" active="no"/>
<layer number="3" name="Route3" color="4" fill="3" visible="no" active="no"/>
<layer number="4" name="Route4" color="1" fill="4" visible="no" active="no"/>
<layer number="5" name="Route5" color="4" fill="4" visible="no" active="no"/>
<layer number="6" name="Route6" color="1" fill="8" visible="no" active="no"/>
<layer number="7" name="Route7" color="4" fill="8" visible="no" active="no"/>
<layer number="8" name="Route8" color="1" fill="2" visible="no" active="no"/>
<layer number="9" name="Route9" color="4" fill="2" visible="no" active="no"/>
<layer number="10" name="Route10" color="1" fill="7" visible="no" active="no"/>
<layer number="11" name="Route11" color="4" fill="7" visible="no" active="no"/>
<layer number="12" name="Route12" color="1" fill="5" visible="no" active="no"/>
<layer number="13" name="Route13" color="4" fill="5" visible="no" active="no"/>
<layer number="14" name="Route14" color="1" fill="6" visible="no" active="no"/>
<layer number="15" name="Route15" color="19" fill="1" visible="no" active="no"/>
<layer number="16" name="Bottom" color="1" fill="1" visible="no" active="no"/>
<layer number="17" name="Pads" color="2" fill="1" visible="no" active="no"/>
<layer number="18" name="Vias" color="2" fill="1" visible="no" active="no"/>
<layer number="19" name="Unrouted" color="6" fill="1" visible="no" active="no"/>
<layer number="20" name="Dimension" color="15" fill="1" visible="no" active="no"/>
<layer number="21" name="tPlace" color="7" fill="1" visible="no" active="no"/>
<layer number="22" name="bPlace" color="7" fill="1" visible="no" active="no"/>
<layer number="23" name="tOrigins" color="15" fill="1" visible="no" active="no"/>
<layer number="24" name="bOrigins" color="15" fill="1" visible="no" active="no"/>
<layer number="25" name="tNames" color="7" fill="1" visible="no" active="no"/>
<layer number="26" name="bNames" color="7" fill="1" visible="no" active="no"/>
<layer number="27" name="tValues" color="7" fill="1" visible="no" active="no"/>
<layer number="28" name="bValues" color="7" fill="1" visible="no" active="no"/>
<layer number="29" name="tStop" color="7" fill="3" visible="no" active="no"/>
<layer number="30" name="bStop" color="7" fill="6" visible="no" active="no"/>
<layer number="31" name="tCream" color="7" fill="4" visible="no" active="no"/>
<layer number="32" name="bCream" color="7" fill="5" visible="no" active="no"/>
<layer number="33" name="tFinish" color="6" fill="3" visible="no" active="no"/>
<layer number="34" name="bFinish" color="6" fill="6" visible="no" active="no"/>
<layer number="35" name="tGlue" color="7" fill="4" visible="no" active="no"/>
<layer number="36" name="bGlue" color="7" fill="5" visible="no" active="no"/>
<layer number="37" name="tTest" color="7" fill="1" visible="no" active="no"/>
<layer number="38" name="bTest" color="7" fill="1" visible="no" active="no"/>
<layer number="39" name="tKeepout" color="4" fill="11" visible="no" active="no"/>
<layer number="40" name="bKeepout" color="1" fill="11" visible="no" active="no"/>
<layer number="41" name="tRestrict" color="4" fill="10" visible="no" active="no"/>
<layer number="42" name="bRestrict" color="1" fill="10" visible="no" active="no"/>
<layer number="43" name="vRestrict" color="2" fill="10" visible="no" active="no"/>
<layer number="44" name="Drills" color="7" fill="1" visible="no" active="no"/>
<layer number="45" name="Holes" color="7" fill="1" visible="no" active="no"/>
<layer number="46" name="Milling" color="3" fill="1" visible="no" active="no"/>
<layer number="47" name="Measures" color="7" fill="1" visible="no" active="no"/>
<layer number="48" name="Document" color="7" fill="1" visible="no" active="no"/>
<layer number="49" name="Reference" color="7" fill="1" visible="no" active="no"/>
<layer number="50" name="dxf" color="7" fill="1" visible="no" active="no"/>
<layer number="51" name="tDocu" color="7" fill="1" visible="no" active="no"/>
<layer number="52" name="bDocu" color="7" fill="1" visible="no" active="no"/>
<layer number="53" name="tGND_GNDA" color="7" fill="9" visible="no" active="no"/>
<layer number="54" name="bGND_GNDA" color="1" fill="9" visible="no" active="no"/>
<layer number="56" name="wert" color="3" fill="1" visible="no" active="no"/>
<layer number="57" name="tCAD" color="7" fill="1" visible="no" active="no"/>
<layer number="59" name="tCarbon" color="7" fill="1" visible="no" active="no"/>
<layer number="60" name="bCarbon" color="7" fill="1" visible="no" active="no"/>
<layer number="88" name="SimResults" color="9" fill="1" visible="yes" active="yes"/>
<layer number="89" name="SimProbes" color="9" fill="1" visible="yes" active="yes"/>
<layer number="90" name="Modules" color="5" fill="1" visible="yes" active="yes"/>
<layer number="91" name="Nets" color="2" fill="1" visible="yes" active="yes"/>
<layer number="92" name="Busses" color="1" fill="1" visible="yes" active="yes"/>
<layer number="93" name="Pins" color="2" fill="1" visible="no" active="yes"/>
<layer number="94" name="Symbols" color="4" fill="1" visible="yes" active="yes"/>
<layer number="95" name="Names" color="7" fill="1" visible="yes" active="yes"/>
<layer number="96" name="Values" color="7" fill="1" visible="yes" active="yes"/>
<layer number="97" name="Info" color="7" fill="1" visible="yes" active="yes"/>
<layer number="98" name="Guide" color="6" fill="1" visible="yes" active="yes"/>
<layer number="99" name="SpiceOrder" color="7" fill="1" visible="yes" active="yes"/>
<layer number="100" name="Muster" color="7" fill="1" visible="no" active="no"/>
<layer number="101" name="Patch_Top" color="12" fill="4" visible="no" active="no"/>
<layer number="102" name="Vscore" color="7" fill="1" visible="no" active="no"/>
<layer number="103" name="tMap" color="7" fill="1" visible="no" active="no"/>
<layer number="104" name="Name" color="7" fill="1" visible="no" active="no"/>
<layer number="105" name="tPlate" color="7" fill="1" visible="no" active="no"/>
<layer number="106" name="bPlate" color="7" fill="1" visible="no" active="no"/>
<layer number="107" name="Crop" color="7" fill="1" visible="no" active="no"/>
<layer number="108" name="fp8" color="7" fill="1" visible="no" active="no"/>
<layer number="109" name="fp9" color="7" fill="1" visible="no" active="no"/>
<layer number="110" name="110" color="7" fill="1" visible="no" active="no"/>
<layer number="111" name="111" color="7" fill="1" visible="no" active="no"/>
<layer number="112" name="tSilk" color="7" fill="1" visible="no" active="no"/>
<layer number="113" name="IDFDebug" color="7" fill="1" visible="no" active="no"/>
<layer number="114" name="FRNTMAAT1" color="7" fill="1" visible="no" active="no"/>
<layer number="115" name="FRNTMAAT2" color="7" fill="1" visible="no" active="no"/>
<layer number="116" name="Patch_BOT" color="9" fill="4" visible="no" active="no"/>
<layer number="117" name="BACKMAAT1" color="7" fill="1" visible="no" active="no"/>
<layer number="118" name="Rect_Pads" color="7" fill="1" visible="no" active="no"/>
<layer number="119" name="KAP_TEKEN" color="7" fill="1" visible="no" active="no"/>
<layer number="120" name="KAP_MAAT1" color="7" fill="1" visible="no" active="no"/>
<layer number="121" name="_tsilk" color="7" fill="1" visible="no" active="no"/>
<layer number="122" name="_bsilk" color="7" fill="1" visible="no" active="no"/>
<layer number="123" name="tTestmark" color="7" fill="1" visible="no" active="no"/>
<layer number="124" name="bTestmark" color="7" fill="1" visible="no" active="no"/>
<layer number="125" name="_tNames" color="7" fill="1" visible="no" active="no"/>
<layer number="126" name="_bNames" color="7" fill="1" visible="no" active="no"/>
<layer number="127" name="_tValues" color="7" fill="1" visible="no" active="no"/>
<layer number="128" name="_bValues" color="7" fill="1" visible="no" active="no"/>
<layer number="129" name="top_silk" color="7" fill="1" visible="no" active="no"/>
<layer number="130" name="SMDSTROOK" color="7" fill="1" visible="no" active="no"/>
<layer number="131" name="tAdjust" color="7" fill="1" visible="no" active="no"/>
<layer number="132" name="bAdjust" color="7" fill="1" visible="no" active="no"/>
<layer number="133" name="bottom_silk" color="7" fill="1" visible="no" active="no"/>
<layer number="134" name="silk_top" color="7" fill="1" visible="no" active="no"/>
<layer number="135" name="silk_bottom" color="7" fill="1" visible="no" active="no"/>
<layer number="136" name="silktop" color="7" fill="1" visible="no" active="yes"/>
<layer number="137" name="silkbottom" color="7" fill="1" visible="no" active="yes"/>
<layer number="144" name="DrillLegend" color="7" fill="1" visible="no" active="no"/>
<layer number="145" name="DrillLegend_01-16" color="7" fill="1" visible="no" active="yes"/>
<layer number="146" name="DrillLegend_01-20" color="7" fill="1" visible="no" active="yes"/>
<layer number="150" name="Notes" color="7" fill="1" visible="no" active="no"/>
<layer number="151" name="HeatSink" color="14" fill="1" visible="no" active="no"/>
<layer number="152" name="_bDocu" color="7" fill="1" visible="no" active="no"/>
<layer number="153" name="FabDoc1" color="6" fill="1" visible="no" active="no"/>
<layer number="154" name="FabDoc2" color="2" fill="1" visible="no" active="no"/>
<layer number="155" name="FabDoc3" color="7" fill="15" visible="no" active="no"/>
<layer number="166" name="AntennaArea" color="7" fill="1" visible="no" active="yes"/>
<layer number="168" name="4mmHeightArea" color="7" fill="1" visible="no" active="yes"/>
<layer number="199" name="Contour" color="7" fill="1" visible="no" active="no"/>
<layer number="200" name="200bmp" color="1" fill="10" visible="no" active="no"/>
<layer number="201" name="201bmp" color="2" fill="1" visible="no" active="no"/>
<layer number="202" name="202bmp" color="3" fill="1" visible="no" active="no"/>
<layer number="203" name="203bmp" color="4" fill="10" visible="no" active="no"/>
<layer number="204" name="204bmp" color="5" fill="10" visible="no" active="no"/>
<layer number="205" name="205bmp" color="6" fill="10" visible="no" active="no"/>
<layer number="206" name="206bmp" color="7" fill="10" visible="no" active="no"/>
<layer number="207" name="207bmp" color="15" fill="10" visible="no" active="no"/>
<layer number="208" name="208bmp" color="9" fill="10" visible="no" active="no"/>
<layer number="209" name="209bmp" color="7" fill="1" visible="no" active="no"/>
<layer number="210" name="210bmp" color="7" fill="1" visible="no" active="no"/>
<layer number="211" name="211bmp" color="7" fill="1" visible="no" active="no"/>
<layer number="212" name="212bmp" color="7" fill="1" visible="no" active="no"/>
<layer number="213" name="213bmp" color="7" fill="1" visible="no" active="no"/>
<layer number="214" name="214bmp" color="7" fill="1" visible="no" active="no"/>
<layer number="215" name="215bmp" color="7" fill="1" visible="no" active="no"/>
<layer number="216" name="216bmp" color="7" fill="1" visible="no" active="no"/>
<layer number="217" name="217bmp" color="18" fill="1" visible="no" active="no"/>
<layer number="218" name="218bmp" color="19" fill="1" visible="no" active="no"/>
<layer number="219" name="219bmp" color="20" fill="1" visible="no" active="no"/>
<layer number="220" name="220bmp" color="21" fill="1" visible="no" active="no"/>
<layer number="221" name="221bmp" color="22" fill="1" visible="no" active="no"/>
<layer number="222" name="222bmp" color="23" fill="1" visible="no" active="no"/>
<layer number="223" name="223bmp" color="24" fill="1" visible="no" active="no"/>
<layer number="224" name="224bmp" color="25" fill="1" visible="no" active="no"/>
<layer number="225" name="225bmp" color="7" fill="1" visible="no" active="no"/>
<layer number="226" name="226bmp" color="7" fill="1" visible="no" active="no"/>
<layer number="227" name="227bmp" color="7" fill="1" visible="no" active="no"/>
<layer number="228" name="228bmp" color="7" fill="1" visible="no" active="no"/>
<layer number="229" name="229bmp" color="7" fill="1" visible="no" active="no"/>
<layer number="230" name="230bmp" color="7" fill="1" visible="no" active="no"/>
<layer number="231" name="Eagle3D_PG1" color="7" fill="1" visible="no" active="no"/>
<layer number="232" name="Eagle3D_PG2" color="7" fill="1" visible="no" active="no"/>
<layer number="233" name="Eagle3D_PG3" color="7" fill="1" visible="no" active="no"/>
<layer number="248" name="Housing" color="7" fill="1" visible="no" active="no"/>
<layer number="249" name="Edge" color="7" fill="1" visible="no" active="no"/>
<layer number="250" name="Descript" color="3" fill="1" visible="no" active="no"/>
<layer number="251" name="SMDround" color="12" fill="11" visible="no" active="no"/>
<layer number="254" name="OrgLBR" color="13" fill="1" visible="no" active="no"/>
<layer number="255" name="Accent" color="7" fill="1" visible="no" active="no"/>
</layers>
<schematic xreflabel="%F%N/%S.%C%R" xrefpart="/%S.%C%R">
<libraries>
<library name="OPL_Connector" urn="urn:adsk.eagle:library:8004395">
<description>&lt;b&gt;Seeed Open Parts Library (OPL) for the Seeed Fusion PCB Assembly Service&lt;/b&gt;
&lt;br&gt;&lt;br&gt;
This library is designed for use with parts that are stocked by Seeed and can be used directly with Seeed's turnkey PCB assembly service. By using only parts in the OPLs, the PCBA production time can be drastically reduced.

&lt;br&gt;&lt;br&gt;
We continuously work to make sure these libaries are accurate and up to date. Make sure you update to the latest version via the Library Manager. We will not take responsibility for the use of out-of-date libraries.

&lt;br&gt;&lt;br&gt;
If you discover any discreprancies or would like to contribute, please &lt;b&gt;&lt;a href="mailto:fusion@seeed.cc?Subject=Regarding the Seeed OPL..." target="_top"&gt;get in touch&lt;/a&gt;&lt;/b&gt; or fork the &lt;b&gt;&lt;a href="https://github.com/Seeed-Studio/OPL_Eagle_Library" title="Seeed OPL Eagle GitHub Repository"&gt;GitHub&lt;/a&gt;&lt;/b&gt; repository. 
&lt;br&gt;&lt;br&gt;

&lt;b&gt;&lt;a href="https://www.seeedstudio.com/opl.html" title="https://www.seeedstudio.com/opl.html"&gt;Seeed Fusion PCBA OPL&lt;/a&gt;
&lt;br&gt;
&lt;a href="https://www.seeedstudio.com/prototype-pcb-assembly.html" title="Seeed Fusion PCB Assembly Service"&gt;Seeed Fusion PCB Assembly Service&lt;/a&gt;
&lt;br&gt;
&lt;a href="https://www.seeedstudio.com/fusion_pcb.html"&gt;Order PCB/PCBA Now&lt;/a&gt;
&lt;br&gt;
&lt;br&gt;
&lt;a href="https://www.seeedstudio.com"&gt;www.seeedstudio.com&lt;/a&gt;</description>
<packages>
<package name="HW4-2.0" urn="urn:adsk.eagle:footprint:8004435/1" library_version="11">
<wire x1="-5" y1="1" x2="-5" y2="-1" width="0.127" layer="21"/>
<wire x1="5" y1="1.5" x2="5" y2="-1.5" width="0.254" layer="21"/>
<wire x1="-5" y1="2.2" x2="-5" y2="-2.2" width="0.254" layer="21"/>
<wire x1="-5" y1="-2.2" x2="-3.2" y2="-2.2" width="0.254" layer="21"/>
<wire x1="3.2" y1="-2.2" x2="5" y2="-2.2" width="0.254" layer="21"/>
<wire x1="5" y1="-2.2" x2="5" y2="2.2" width="0.254" layer="21"/>
<wire x1="-5" y1="2.2" x2="5" y2="2.2" width="0.254" layer="21"/>
<wire x1="-5" y1="-2.2" x2="-5" y2="-2.8" width="0.254" layer="21"/>
<wire x1="-5" y1="-2.8" x2="-3.2" y2="-2.8" width="0.254" layer="21"/>
<wire x1="-3.2" y1="-2.8" x2="-3.2" y2="-2.2" width="0.254" layer="21"/>
<wire x1="-3.2" y1="-2.2" x2="3.2" y2="-2.2" width="0.254" layer="21"/>
<wire x1="3.2" y1="-2.2" x2="3.2" y2="-2.8" width="0.254" layer="21"/>
<wire x1="3.2" y1="-2.8" x2="5" y2="-2.8" width="0.254" layer="21"/>
<wire x1="5" y1="-2.8" x2="5" y2="-2.2" width="0.254" layer="21"/>
<wire x1="-5" y1="2.2" x2="5" y2="2.2" width="0.254" layer="39"/>
<wire x1="5" y1="2.2" x2="5" y2="-2.8" width="0.254" layer="39"/>
<wire x1="-5" y1="-2.8" x2="-5" y2="2.2" width="0.254" layer="39"/>
<wire x1="-4.953" y1="-2.794" x2="-3.175" y2="-2.794" width="0.254" layer="39"/>
<wire x1="-3.175" y1="-2.794" x2="-3.175" y2="-2.159" width="0.254" layer="39"/>
<wire x1="-3.175" y1="-2.159" x2="-1.778" y2="-2.159" width="0.254" layer="39"/>
<wire x1="-1.778" y1="-2.159" x2="-1.778" y2="-4.191" width="0.254" layer="39"/>
<wire x1="-1.778" y1="-4.191" x2="1.778" y2="-4.191" width="0.254" layer="39"/>
<wire x1="1.778" y1="-4.191" x2="1.778" y2="-2.159" width="0.254" layer="39"/>
<wire x1="1.778" y1="-2.159" x2="3.175" y2="-2.159" width="0.254" layer="39"/>
<wire x1="3.175" y1="-2.159" x2="3.175" y2="-2.794" width="0.254" layer="39"/>
<wire x1="3.175" y1="-2.794" x2="4.953" y2="-2.794" width="0.254" layer="39"/>
<pad name="1" x="-3" y="0" drill="0.8" diameter="1.27" shape="square"/>
<pad name="2" x="-1" y="0" drill="0.8" diameter="1.27"/>
<pad name="3" x="1" y="0" drill="0.8" diameter="1.27"/>
<pad name="4" x="3" y="0" drill="0.8" diameter="1.27"/>
<text x="-2.54" y="2.54" size="0.889" layer="25" font="vector" ratio="11">&gt;NAME</text>
<text x="-2.54" y="-1.905" size="0.889" layer="27" font="vector" ratio="11">&gt;VALUE</text>
</package>
</packages>
<packages3d>
<package3d name="HW4-2.0" urn="urn:adsk.eagle:package:8004548/1" type="box" library_version="11">
<packageinstances>
<packageinstance name="HW4-2.0"/>
</packageinstances>
</package3d>
</packages3d>
<symbols>
<symbol name="GROVE-CONNECTOR-DIP" urn="urn:adsk.eagle:symbol:8004427/2" library_version="11">
<wire x1="-1.27" y1="5.08" x2="3.81" y2="5.08" width="0.254" layer="94"/>
<wire x1="3.81" y1="5.08" x2="3.81" y2="-5.08" width="0.254" layer="94"/>
<wire x1="3.81" y1="-5.08" x2="-1.27" y2="-5.08" width="0.254" layer="94"/>
<wire x1="-1.27" y1="-5.08" x2="-1.27" y2="5.08" width="0.254" layer="94"/>
<text x="-6.35" y="6.35" size="1.27" layer="95" ratio="10">&gt;name</text>
<text x="0" y="6.35" size="1.27" layer="96" ratio="10">&gt;value</text>
<pin name="1" x="-3.81" y="3.81" visible="pad" length="middle" function="dotclk"/>
<pin name="2" x="-3.81" y="1.27" visible="pad" length="middle" function="dot"/>
<pin name="3" x="-3.81" y="-1.27" visible="pad" length="middle" function="dot"/>
<pin name="4" x="-3.81" y="-3.81" visible="pad" length="middle" function="dot"/>
</symbol>
</symbols>
<devicesets>
<deviceset name="GROVE-CONNECTOR-DIP(4P-2.0)" urn="urn:adsk.eagle:component:8004643/2" prefix="J" uservalue="yes" library_version="11">
<description>320110033</description>
<gates>
<gate name="G$1" symbol="GROVE-CONNECTOR-DIP" x="0" y="0"/>
</gates>
<devices>
<device name="" package="HW4-2.0">
<connects>
<connect gate="G$1" pin="1" pad="1"/>
<connect gate="G$1" pin="2" pad="2"/>
<connect gate="G$1" pin="3" pad="3"/>
<connect gate="G$1" pin="4" pad="4"/>
</connects>
<package3dinstances>
<package3dinstance package3d_urn="urn:adsk.eagle:package:8004548/1"/>
</package3dinstances>
<technologies>
<technology name="">
<attribute name="VALUE" value="4P-2.0" constant="no"/>
</technology>
</technologies>
</device>
</devices>
</deviceset>
</devicesets>
</library>
<library name="pinhead" urn="urn:adsk.eagle:library:325">
<description>&lt;b&gt;Pin Header Connectors&lt;/b&gt;&lt;p&gt;
&lt;author&gt;Created by librarian@cadsoft.de&lt;/author&gt;</description>
<packages>
<package name="1X12" urn="urn:adsk.eagle:footprint:22384/1" library_version="4">
<description>&lt;b&gt;PIN HEADER&lt;/b&gt;</description>
<wire x1="8.255" y1="1.27" x2="9.525" y2="1.27" width="0.1524" layer="21"/>
<wire x1="9.525" y1="1.27" x2="10.16" y2="0.635" width="0.1524" layer="21"/>
<wire x1="10.16" y1="0.635" x2="10.16" y2="-0.635" width="0.1524" layer="21"/>
<wire x1="10.16" y1="-0.635" x2="9.525" y2="-1.27" width="0.1524" layer="21"/>
<wire x1="10.16" y1="0.635" x2="10.795" y2="1.27" width="0.1524" layer="21"/>
<wire x1="10.795" y1="1.27" x2="12.065" y2="1.27" width="0.1524" layer="21"/>
<wire x1="12.065" y1="1.27" x2="12.7" y2="0.635" width="0.1524" layer="21"/>
<wire x1="12.7" y1="0.635" x2="12.7" y2="-0.635" width="0.1524" layer="21"/>
<wire x1="12.7" y1="-0.635" x2="12.065" y2="-1.27" width="0.1524" layer="21"/>
<wire x1="12.065" y1="-1.27" x2="10.795" y2="-1.27" width="0.1524" layer="21"/>
<wire x1="10.795" y1="-1.27" x2="10.16" y2="-0.635" width="0.1524" layer="21"/>
<wire x1="5.08" y1="0.635" x2="5.715" y2="1.27" width="0.1524" layer="21"/>
<wire x1="5.715" y1="1.27" x2="6.985" y2="1.27" width="0.1524" layer="21"/>
<wire x1="6.985" y1="1.27" x2="7.62" y2="0.635" width="0.1524" layer="21"/>
<wire x1="7.62" y1="0.635" x2="7.62" y2="-0.635" width="0.1524" layer="21"/>
<wire x1="7.62" y1="-0.635" x2="6.985" y2="-1.27" width="0.1524" layer="21"/>
<wire x1="6.985" y1="-1.27" x2="5.715" y2="-1.27" width="0.1524" layer="21"/>
<wire x1="5.715" y1="-1.27" x2="5.08" y2="-0.635" width="0.1524" layer="21"/>
<wire x1="8.255" y1="1.27" x2="7.62" y2="0.635" width="0.1524" layer="21"/>
<wire x1="7.62" y1="-0.635" x2="8.255" y2="-1.27" width="0.1524" layer="21"/>
<wire x1="9.525" y1="-1.27" x2="8.255" y2="-1.27" width="0.1524" layer="21"/>
<wire x1="0.635" y1="1.27" x2="1.905" y2="1.27" width="0.1524" layer="21"/>
<wire x1="1.905" y1="1.27" x2="2.54" y2="0.635" width="0.1524" layer="21"/>
<wire x1="2.54" y1="0.635" x2="2.54" y2="-0.635" width="0.1524" layer="21"/>
<wire x1="2.54" y1="-0.635" x2="1.905" y2="-1.27" width="0.1524" layer="21"/>
<wire x1="2.54" y1="0.635" x2="3.175" y2="1.27" width="0.1524" layer="21"/>
<wire x1="3.175" y1="1.27" x2="4.445" y2="1.27" width="0.1524" layer="21"/>
<wire x1="4.445" y1="1.27" x2="5.08" y2="0.635" width="0.1524" layer="21"/>
<wire x1="5.08" y1="0.635" x2="5.08" y2="-0.635" width="0.1524" layer="21"/>
<wire x1="5.08" y1="-0.635" x2="4.445" y2="-1.27" width="0.1524" layer="21"/>
<wire x1="4.445" y1="-1.27" x2="3.175" y2="-1.27" width="0.1524" layer="21"/>
<wire x1="3.175" y1="-1.27" x2="2.54" y2="-0.635" width="0.1524" layer="21"/>
<wire x1="-2.54" y1="0.635" x2="-1.905" y2="1.27" width="0.1524" layer="21"/>
<wire x1="-1.905" y1="1.27" x2="-0.635" y2="1.27" width="0.1524" layer="21"/>
<wire x1="-0.635" y1="1.27" x2="0" y2="0.635" width="0.1524" layer="21"/>
<wire x1="0" y1="0.635" x2="0" y2="-0.635" width="0.1524" layer="21"/>
<wire x1="0" y1="-0.635" x2="-0.635" y2="-1.27" width="0.1524" layer="21"/>
<wire x1="-0.635" y1="-1.27" x2="-1.905" y2="-1.27" width="0.1524" layer="21"/>
<wire x1="-1.905" y1="-1.27" x2="-2.54" y2="-0.635" width="0.1524" layer="21"/>
<wire x1="0.635" y1="1.27" x2="0" y2="0.635" width="0.1524" layer="21"/>
<wire x1="0" y1="-0.635" x2="0.635" y2="-1.27" width="0.1524" layer="21"/>
<wire x1="1.905" y1="-1.27" x2="0.635" y2="-1.27" width="0.1524" layer="21"/>
<wire x1="-6.985" y1="1.27" x2="-5.715" y2="1.27" width="0.1524" layer="21"/>
<wire x1="-5.715" y1="1.27" x2="-5.08" y2="0.635" width="0.1524" layer="21"/>
<wire x1="-5.08" y1="0.635" x2="-5.08" y2="-0.635" width="0.1524" layer="21"/>
<wire x1="-5.08" y1="-0.635" x2="-5.715" y2="-1.27" width="0.1524" layer="21"/>
<wire x1="-5.08" y1="0.635" x2="-4.445" y2="1.27" width="0.1524" layer="21"/>
<wire x1="-4.445" y1="1.27" x2="-3.175" y2="1.27" width="0.1524" layer="21"/>
<wire x1="-3.175" y1="1.27" x2="-2.54" y2="0.635" width="0.1524" layer="21"/>
<wire x1="-2.54" y1="0.635" x2="-2.54" y2="-0.635" width="0.1524" layer="21"/>
<wire x1="-2.54" y1="-0.635" x2="-3.175" y2="-1.27" width="0.1524" layer="21"/>
<wire x1="-3.175" y1="-1.27" x2="-4.445" y2="-1.27" width="0.1524" layer="21"/>
<wire x1="-4.445" y1="-1.27" x2="-5.08" y2="-0.635" width="0.1524" layer="21"/>
<wire x1="-10.16" y1="0.635" x2="-9.525" y2="1.27" width="0.1524" layer="21"/>
<wire x1="-9.525" y1="1.27" x2="-8.255" y2="1.27" width="0.1524" layer="21"/>
<wire x1="-8.255" y1="1.27" x2="-7.62" y2="0.635" width="0.1524" layer="21"/>
<wire x1="-7.62" y1="0.635" x2="-7.62" y2="-0.635" width="0.1524" layer="21"/>
<wire x1="-7.62" y1="-0.635" x2="-8.255" y2="-1.27" width="0.1524" layer="21"/>
<wire x1="-8.255" y1="-1.27" x2="-9.525" y2="-1.27" width="0.1524" layer="21"/>
<wire x1="-9.525" y1="-1.27" x2="-10.16" y2="-0.635" width="0.1524" layer="21"/>
<wire x1="-6.985" y1="1.27" x2="-7.62" y2="0.635" width="0.1524" layer="21"/>
<wire x1="-7.62" y1="-0.635" x2="-6.985" y2="-1.27" width="0.1524" layer="21"/>
<wire x1="-5.715" y1="-1.27" x2="-6.985" y2="-1.27" width="0.1524" layer="21"/>
<wire x1="-14.605" y1="1.27" x2="-13.335" y2="1.27" width="0.1524" layer="21"/>
<wire x1="-13.335" y1="1.27" x2="-12.7" y2="0.635" width="0.1524" layer="21"/>
<wire x1="-12.7" y1="0.635" x2="-12.7" y2="-0.635" width="0.1524" layer="21"/>
<wire x1="-12.7" y1="-0.635" x2="-13.335" y2="-1.27" width="0.1524" layer="21"/>
<wire x1="-12.7" y1="0.635" x2="-12.065" y2="1.27" width="0.1524" layer="21"/>
<wire x1="-12.065" y1="1.27" x2="-10.795" y2="1.27" width="0.1524" layer="21"/>
<wire x1="-10.795" y1="1.27" x2="-10.16" y2="0.635" width="0.1524" layer="21"/>
<wire x1="-10.16" y1="0.635" x2="-10.16" y2="-0.635" width="0.1524" layer="21"/>
<wire x1="-10.16" y1="-0.635" x2="-10.795" y2="-1.27" width="0.1524" layer="21"/>
<wire x1="-10.795" y1="-1.27" x2="-12.065" y2="-1.27" width="0.1524" layer="21"/>
<wire x1="-12.065" y1="-1.27" x2="-12.7" y2="-0.635" width="0.1524" layer="21"/>
<wire x1="-15.24" y1="0.635" x2="-15.24" y2="-0.635" width="0.1524" layer="21"/>
<wire x1="-14.605" y1="1.27" x2="-15.24" y2="0.635" width="0.1524" layer="21"/>
<wire x1="-15.24" y1="-0.635" x2="-14.605" y2="-1.27" width="0.1524" layer="21"/>
<wire x1="-13.335" y1="-1.27" x2="-14.605" y2="-1.27" width="0.1524" layer="21"/>
<wire x1="12.7" y1="0.635" x2="13.335" y2="1.27" width="0.1524" layer="21"/>
<wire x1="13.335" y1="1.27" x2="14.605" y2="1.27" width="0.1524" layer="21"/>
<wire x1="14.605" y1="1.27" x2="15.24" y2="0.635" width="0.1524" layer="21"/>
<wire x1="15.24" y1="0.635" x2="15.24" y2="-0.635" width="0.1524" layer="21"/>
<wire x1="15.24" y1="-0.635" x2="14.605" y2="-1.27" width="0.1524" layer="21"/>
<wire x1="14.605" y1="-1.27" x2="13.335" y2="-1.27" width="0.1524" layer="21"/>
<wire x1="13.335" y1="-1.27" x2="12.7" y2="-0.635" width="0.1524" layer="21"/>
<pad name="1" x="-13.97" y="0" drill="1.016" shape="long" rot="R90"/>
<pad name="2" x="-11.43" y="0" drill="1.016" shape="long" rot="R90"/>
<pad name="3" x="-8.89" y="0" drill="1.016" shape="long" rot="R90"/>
<pad name="4" x="-6.35" y="0" drill="1.016" shape="long" rot="R90"/>
<pad name="5" x="-3.81" y="0" drill="1.016" shape="long" rot="R90"/>
<pad name="6" x="-1.27" y="0" drill="1.016" shape="long" rot="R90"/>
<pad name="7" x="1.27" y="0" drill="1.016" shape="long" rot="R90"/>
<pad name="8" x="3.81" y="0" drill="1.016" shape="long" rot="R90"/>
<pad name="9" x="6.35" y="0" drill="1.016" shape="long" rot="R90"/>
<pad name="10" x="8.89" y="0" drill="1.016" shape="long" rot="R90"/>
<pad name="11" x="11.43" y="0" drill="1.016" shape="long" rot="R90"/>
<pad name="12" x="13.97" y="0" drill="1.016" shape="long" rot="R90"/>
<text x="-15.3162" y="1.8288" size="1.27" layer="25" ratio="10">&gt;NAME</text>
<text x="-15.24" y="-3.175" size="1.27" layer="27">&gt;VALUE</text>
<rectangle x1="11.176" y1="-0.254" x2="11.684" y2="0.254" layer="51"/>
<rectangle x1="8.636" y1="-0.254" x2="9.144" y2="0.254" layer="51"/>
<rectangle x1="6.096" y1="-0.254" x2="6.604" y2="0.254" layer="51"/>
<rectangle x1="3.556" y1="-0.254" x2="4.064" y2="0.254" layer="51"/>
<rectangle x1="1.016" y1="-0.254" x2="1.524" y2="0.254" layer="51"/>
<rectangle x1="-1.524" y1="-0.254" x2="-1.016" y2="0.254" layer="51"/>
<rectangle x1="-4.064" y1="-0.254" x2="-3.556" y2="0.254" layer="51"/>
<rectangle x1="-6.604" y1="-0.254" x2="-6.096" y2="0.254" layer="51"/>
<rectangle x1="-9.144" y1="-0.254" x2="-8.636" y2="0.254" layer="51"/>
<rectangle x1="-11.684" y1="-0.254" x2="-11.176" y2="0.254" layer="51"/>
<rectangle x1="-14.224" y1="-0.254" x2="-13.716" y2="0.254" layer="51"/>
<rectangle x1="13.716" y1="-0.254" x2="14.224" y2="0.254" layer="51"/>
</package>
<package name="1X12/90" urn="urn:adsk.eagle:footprint:22385/1" library_version="4">
<description>&lt;b&gt;PIN HEADER&lt;/b&gt;</description>
<wire x1="-15.24" y1="-1.905" x2="-12.7" y2="-1.905" width="0.1524" layer="21"/>
<wire x1="-12.7" y1="-1.905" x2="-12.7" y2="0.635" width="0.1524" layer="21"/>
<wire x1="-12.7" y1="0.635" x2="-15.24" y2="0.635" width="0.1524" layer="21"/>
<wire x1="-15.24" y1="0.635" x2="-15.24" y2="-1.905" width="0.1524" layer="21"/>
<wire x1="-13.97" y1="6.985" x2="-13.97" y2="1.27" width="0.762" layer="21"/>
<wire x1="-12.7" y1="-1.905" x2="-10.16" y2="-1.905" width="0.1524" layer="21"/>
<wire x1="-10.16" y1="-1.905" x2="-10.16" y2="0.635" width="0.1524" layer="21"/>
<wire x1="-10.16" y1="0.635" x2="-12.7" y2="0.635" width="0.1524" layer="21"/>
<wire x1="-11.43" y1="6.985" x2="-11.43" y2="1.27" width="0.762" layer="21"/>
<wire x1="-10.16" y1="-1.905" x2="-7.62" y2="-1.905" width="0.1524" layer="21"/>
<wire x1="-7.62" y1="-1.905" x2="-7.62" y2="0.635" width="0.1524" layer="21"/>
<wire x1="-7.62" y1="0.635" x2="-10.16" y2="0.635" width="0.1524" layer="21"/>
<wire x1="-8.89" y1="6.985" x2="-8.89" y2="1.27" width="0.762" layer="21"/>
<wire x1="-7.62" y1="-1.905" x2="-5.08" y2="-1.905" width="0.1524" layer="21"/>
<wire x1="-5.08" y1="-1.905" x2="-5.08" y2="0.635" width="0.1524" layer="21"/>
<wire x1="-5.08" y1="0.635" x2="-7.62" y2="0.635" width="0.1524" layer="21"/>
<wire x1="-6.35" y1="6.985" x2="-6.35" y2="1.27" width="0.762" layer="21"/>
<wire x1="-5.08" y1="-1.905" x2="-2.54" y2="-1.905" width="0.1524" layer="21"/>
<wire x1="-2.54" y1="-1.905" x2="-2.54" y2="0.635" width="0.1524" layer="21"/>
<wire x1="-2.54" y1="0.635" x2="-5.08" y2="0.635" width="0.1524" layer="21"/>
<wire x1="-3.81" y1="6.985" x2="-3.81" y2="1.27" width="0.762" layer="21"/>
<wire x1="-2.54" y1="-1.905" x2="0" y2="-1.905" width="0.1524" layer="21"/>
<wire x1="0" y1="-1.905" x2="0" y2="0.635" width="0.1524" layer="21"/>
<wire x1="0" y1="0.635" x2="-2.54" y2="0.635" width="0.1524" layer="21"/>
<wire x1="-1.27" y1="6.985" x2="-1.27" y2="1.27" width="0.762" layer="21"/>
<wire x1="0" y1="-1.905" x2="2.54" y2="-1.905" width="0.1524" layer="21"/>
<wire x1="2.54" y1="-1.905" x2="2.54" y2="0.635" width="0.1524" layer="21"/>
<wire x1="2.54" y1="0.635" x2="0" y2="0.635" width="0.1524" layer="21"/>
<wire x1="1.27" y1="6.985" x2="1.27" y2="1.27" width="0.762" layer="21"/>
<wire x1="2.54" y1="-1.905" x2="5.08" y2="-1.905" width="0.1524" layer="21"/>
<wire x1="5.08" y1="-1.905" x2="5.08" y2="0.635" width="0.1524" layer="21"/>
<wire x1="5.08" y1="0.635" x2="2.54" y2="0.635" width="0.1524" layer="21"/>
<wire x1="3.81" y1="6.985" x2="3.81" y2="1.27" width="0.762" layer="21"/>
<wire x1="5.08" y1="-1.905" x2="7.62" y2="-1.905" width="0.1524" layer="21"/>
<wire x1="7.62" y1="-1.905" x2="7.62" y2="0.635" width="0.1524" layer="21"/>
<wire x1="7.62" y1="0.635" x2="5.08" y2="0.635" width="0.1524" layer="21"/>
<wire x1="6.35" y1="6.985" x2="6.35" y2="1.27" width="0.762" layer="21"/>
<wire x1="7.62" y1="-1.905" x2="10.16" y2="-1.905" width="0.1524" layer="21"/>
<wire x1="10.16" y1="-1.905" x2="10.16" y2="0.635" width="0.1524" layer="21"/>
<wire x1="10.16" y1="0.635" x2="7.62" y2="0.635" width="0.1524" layer="21"/>
<wire x1="8.89" y1="6.985" x2="8.89" y2="1.27" width="0.762" layer="21"/>
<wire x1="10.16" y1="-1.905" x2="12.7" y2="-1.905" width="0.1524" layer="21"/>
<wire x1="12.7" y1="-1.905" x2="12.7" y2="0.635" width="0.1524" layer="21"/>
<wire x1="12.7" y1="0.635" x2="10.16" y2="0.635" width="0.1524" layer="21"/>
<wire x1="11.43" y1="6.985" x2="11.43" y2="1.27" width="0.762" layer="21"/>
<wire x1="12.7" y1="-1.905" x2="15.24" y2="-1.905" width="0.1524" layer="21"/>
<wire x1="15.24" y1="-1.905" x2="15.24" y2="0.635" width="0.1524" layer="21"/>
<wire x1="15.24" y1="0.635" x2="12.7" y2="0.635" width="0.1524" layer="21"/>
<wire x1="13.97" y1="6.985" x2="13.97" y2="1.27" width="0.762" layer="21"/>
<pad name="1" x="-13.97" y="-3.81" drill="1.016" shape="long" rot="R90"/>
<pad name="2" x="-11.43" y="-3.81" drill="1.016" shape="long" rot="R90"/>
<pad name="3" x="-8.89" y="-3.81" drill="1.016" shape="long" rot="R90"/>
<pad name="4" x="-6.35" y="-3.81" drill="1.016" shape="long" rot="R90"/>
<pad name="5" x="-3.81" y="-3.81" drill="1.016" shape="long" rot="R90"/>
<pad name="6" x="-1.27" y="-3.81" drill="1.016" shape="long" rot="R90"/>
<pad name="7" x="1.27" y="-3.81" drill="1.016" shape="long" rot="R90"/>
<pad name="8" x="3.81" y="-3.81" drill="1.016" shape="long" rot="R90"/>
<pad name="9" x="6.35" y="-3.81" drill="1.016" shape="long" rot="R90"/>
<pad name="10" x="8.89" y="-3.81" drill="1.016" shape="long" rot="R90"/>
<pad name="11" x="11.43" y="-3.81" drill="1.016" shape="long" rot="R90"/>
<pad name="12" x="13.97" y="-3.81" drill="1.016" shape="long" rot="R90"/>
<text x="-15.875" y="-3.81" size="1.27" layer="25" ratio="10" rot="R90">&gt;NAME</text>
<text x="17.145" y="-3.81" size="1.27" layer="27" rot="R90">&gt;VALUE</text>
<rectangle x1="-14.351" y1="0.635" x2="-13.589" y2="1.143" layer="21"/>
<rectangle x1="-11.811" y1="0.635" x2="-11.049" y2="1.143" layer="21"/>
<rectangle x1="-9.271" y1="0.635" x2="-8.509" y2="1.143" layer="21"/>
<rectangle x1="-6.731" y1="0.635" x2="-5.969" y2="1.143" layer="21"/>
<rectangle x1="-4.191" y1="0.635" x2="-3.429" y2="1.143" layer="21"/>
<rectangle x1="-1.651" y1="0.635" x2="-0.889" y2="1.143" layer="21"/>
<rectangle x1="0.889" y1="0.635" x2="1.651" y2="1.143" layer="21"/>
<rectangle x1="3.429" y1="0.635" x2="4.191" y2="1.143" layer="21"/>
<rectangle x1="5.969" y1="0.635" x2="6.731" y2="1.143" layer="21"/>
<rectangle x1="8.509" y1="0.635" x2="9.271" y2="1.143" layer="21"/>
<rectangle x1="11.049" y1="0.635" x2="11.811" y2="1.143" layer="21"/>
<rectangle x1="13.589" y1="0.635" x2="14.351" y2="1.143" layer="21"/>
<rectangle x1="-14.351" y1="-2.921" x2="-13.589" y2="-1.905" layer="21"/>
<rectangle x1="-11.811" y1="-2.921" x2="-11.049" y2="-1.905" layer="21"/>
<rectangle x1="-9.271" y1="-2.921" x2="-8.509" y2="-1.905" layer="21"/>
<rectangle x1="-6.731" y1="-2.921" x2="-5.969" y2="-1.905" layer="21"/>
<rectangle x1="-4.191" y1="-2.921" x2="-3.429" y2="-1.905" layer="21"/>
<rectangle x1="-1.651" y1="-2.921" x2="-0.889" y2="-1.905" layer="21"/>
<rectangle x1="0.889" y1="-2.921" x2="1.651" y2="-1.905" layer="21"/>
<rectangle x1="3.429" y1="-2.921" x2="4.191" y2="-1.905" layer="21"/>
<rectangle x1="5.969" y1="-2.921" x2="6.731" y2="-1.905" layer="21"/>
<rectangle x1="8.509" y1="-2.921" x2="9.271" y2="-1.905" layer="21"/>
<rectangle x1="11.049" y1="-2.921" x2="11.811" y2="-1.905" layer="21"/>
<rectangle x1="13.589" y1="-2.921" x2="14.351" y2="-1.905" layer="21"/>
</package>
<package name="1X02" urn="urn:adsk.eagle:footprint:22309/1" library_version="4">
<description>&lt;b&gt;PIN HEADER&lt;/b&gt;</description>
<wire x1="-1.905" y1="1.27" x2="-0.635" y2="1.27" width="0.1524" layer="21"/>
<wire x1="-0.635" y1="1.27" x2="0" y2="0.635" width="0.1524" layer="21"/>
<wire x1="0" y1="0.635" x2="0" y2="-0.635" width="0.1524" layer="21"/>
<wire x1="0" y1="-0.635" x2="-0.635" y2="-1.27" width="0.1524" layer="21"/>
<wire x1="-2.54" y1="0.635" x2="-2.54" y2="-0.635" width="0.1524" layer="21"/>
<wire x1="-1.905" y1="1.27" x2="-2.54" y2="0.635" width="0.1524" layer="21"/>
<wire x1="-2.54" y1="-0.635" x2="-1.905" y2="-1.27" width="0.1524" layer="21"/>
<wire x1="-0.635" y1="-1.27" x2="-1.905" y2="-1.27" width="0.1524" layer="21"/>
<wire x1="0" y1="0.635" x2="0.635" y2="1.27" width="0.1524" layer="21"/>
<wire x1="0.635" y1="1.27" x2="1.905" y2="1.27" width="0.1524" layer="21"/>
<wire x1="1.905" y1="1.27" x2="2.54" y2="0.635" width="0.1524" layer="21"/>
<wire x1="2.54" y1="0.635" x2="2.54" y2="-0.635" width="0.1524" layer="21"/>
<wire x1="2.54" y1="-0.635" x2="1.905" y2="-1.27" width="0.1524" layer="21"/>
<wire x1="1.905" y1="-1.27" x2="0.635" y2="-1.27" width="0.1524" layer="21"/>
<wire x1="0.635" y1="-1.27" x2="0" y2="-0.635" width="0.1524" layer="21"/>
<pad name="1" x="-1.27" y="0" drill="1.016" shape="long" rot="R90"/>
<pad name="2" x="1.27" y="0" drill="1.016" shape="long" rot="R90"/>
<text x="-2.6162" y="1.8288" size="1.27" layer="25" ratio="10">&gt;NAME</text>
<text x="-2.54" y="-3.175" size="1.27" layer="27">&gt;VALUE</text>
<rectangle x1="-1.524" y1="-0.254" x2="-1.016" y2="0.254" layer="51"/>
<rectangle x1="1.016" y1="-0.254" x2="1.524" y2="0.254" layer="51"/>
</package>
<package name="1X02/90" urn="urn:adsk.eagle:footprint:22310/1" library_version="4">
<description>&lt;b&gt;PIN HEADER&lt;/b&gt;</description>
<wire x1="-2.54" y1="-1.905" x2="0" y2="-1.905" width="0.1524" layer="21"/>
<wire x1="0" y1="-1.905" x2="0" y2="0.635" width="0.1524" layer="21"/>
<wire x1="0" y1="0.635" x2="-2.54" y2="0.635" width="0.1524" layer="21"/>
<wire x1="-2.54" y1="0.635" x2="-2.54" y2="-1.905" width="0.1524" layer="21"/>
<wire x1="-1.27" y1="6.985" x2="-1.27" y2="1.27" width="0.762" layer="21"/>
<wire x1="0" y1="-1.905" x2="2.54" y2="-1.905" width="0.1524" layer="21"/>
<wire x1="2.54" y1="-1.905" x2="2.54" y2="0.635" width="0.1524" layer="21"/>
<wire x1="2.54" y1="0.635" x2="0" y2="0.635" width="0.1524" layer="21"/>
<wire x1="1.27" y1="6.985" x2="1.27" y2="1.27" width="0.762" layer="21"/>
<pad name="1" x="-1.27" y="-3.81" drill="1.016" shape="long" rot="R90"/>
<pad name="2" x="1.27" y="-3.81" drill="1.016" shape="long" rot="R90"/>
<text x="-3.175" y="-3.81" size="1.27" layer="25" ratio="10" rot="R90">&gt;NAME</text>
<text x="4.445" y="-3.81" size="1.27" layer="27" rot="R90">&gt;VALUE</text>
<rectangle x1="-1.651" y1="0.635" x2="-0.889" y2="1.143" layer="21"/>
<rectangle x1="0.889" y1="0.635" x2="1.651" y2="1.143" layer="21"/>
<rectangle x1="-1.651" y1="-2.921" x2="-0.889" y2="-1.905" layer="21"/>
<rectangle x1="0.889" y1="-2.921" x2="1.651" y2="-1.905" layer="21"/>
</package>
<package name="1X03" urn="urn:adsk.eagle:footprint:22340/1" library_version="4">
<description>&lt;b&gt;PIN HEADER&lt;/b&gt;</description>
<wire x1="-3.175" y1="1.27" x2="-1.905" y2="1.27" width="0.1524" layer="21"/>
<wire x1="-1.905" y1="1.27" x2="-1.27" y2="0.635" width="0.1524" layer="21"/>
<wire x1="-1.27" y1="0.635" x2="-1.27" y2="-0.635" width="0.1524" layer="21"/>
<wire x1="-1.27" y1="-0.635" x2="-1.905" y2="-1.27" width="0.1524" layer="21"/>
<wire x1="-1.27" y1="0.635" x2="-0.635" y2="1.27" width="0.1524" layer="21"/>
<wire x1="-0.635" y1="1.27" x2="0.635" y2="1.27" width="0.1524" layer="21"/>
<wire x1="0.635" y1="1.27" x2="1.27" y2="0.635" width="0.1524" layer="21"/>
<wire x1="1.27" y1="0.635" x2="1.27" y2="-0.635" width="0.1524" layer="21"/>
<wire x1="1.27" y1="-0.635" x2="0.635" y2="-1.27" width="0.1524" layer="21"/>
<wire x1="0.635" y1="-1.27" x2="-0.635" y2="-1.27" width="0.1524" layer="21"/>
<wire x1="-0.635" y1="-1.27" x2="-1.27" y2="-0.635" width="0.1524" layer="21"/>
<wire x1="-3.81" y1="0.635" x2="-3.81" y2="-0.635" width="0.1524" layer="21"/>
<wire x1="-3.175" y1="1.27" x2="-3.81" y2="0.635" width="0.1524" layer="21"/>
<wire x1="-3.81" y1="-0.635" x2="-3.175" y2="-1.27" width="0.1524" layer="21"/>
<wire x1="-1.905" y1="-1.27" x2="-3.175" y2="-1.27" width="0.1524" layer="21"/>
<wire x1="1.27" y1="0.635" x2="1.905" y2="1.27" width="0.1524" layer="21"/>
<wire x1="1.905" y1="1.27" x2="3.175" y2="1.27" width="0.1524" layer="21"/>
<wire x1="3.175" y1="1.27" x2="3.81" y2="0.635" width="0.1524" layer="21"/>
<wire x1="3.81" y1="0.635" x2="3.81" y2="-0.635" width="0.1524" layer="21"/>
<wire x1="3.81" y1="-0.635" x2="3.175" y2="-1.27" width="0.1524" layer="21"/>
<wire x1="3.175" y1="-1.27" x2="1.905" y2="-1.27" width="0.1524" layer="21"/>
<wire x1="1.905" y1="-1.27" x2="1.27" y2="-0.635" width="0.1524" layer="21"/>
<pad name="1" x="-2.54" y="0" drill="1.016" shape="long" rot="R90"/>
<pad name="2" x="0" y="0" drill="1.016" shape="long" rot="R90"/>
<pad name="3" x="2.54" y="0" drill="1.016" shape="long" rot="R90"/>
<text x="-3.8862" y="1.8288" size="1.27" layer="25" ratio="10">&gt;NAME</text>
<text x="-3.81" y="-3.175" size="1.27" layer="27">&gt;VALUE</text>
<rectangle x1="-0.254" y1="-0.254" x2="0.254" y2="0.254" layer="51"/>
<rectangle x1="-2.794" y1="-0.254" x2="-2.286" y2="0.254" layer="51"/>
<rectangle x1="2.286" y1="-0.254" x2="2.794" y2="0.254" layer="51"/>
</package>
<package name="1X03/90" urn="urn:adsk.eagle:footprint:22341/1" library_version="4">
<description>&lt;b&gt;PIN HEADER&lt;/b&gt;</description>
<wire x1="-3.81" y1="-1.905" x2="-1.27" y2="-1.905" width="0.1524" layer="21"/>
<wire x1="-1.27" y1="-1.905" x2="-1.27" y2="0.635" width="0.1524" layer="21"/>
<wire x1="-1.27" y1="0.635" x2="-3.81" y2="0.635" width="0.1524" layer="21"/>
<wire x1="-3.81" y1="0.635" x2="-3.81" y2="-1.905" width="0.1524" layer="21"/>
<wire x1="-2.54" y1="6.985" x2="-2.54" y2="1.27" width="0.762" layer="21"/>
<wire x1="-1.27" y1="-1.905" x2="1.27" y2="-1.905" width="0.1524" layer="21"/>
<wire x1="1.27" y1="-1.905" x2="1.27" y2="0.635" width="0.1524" layer="21"/>
<wire x1="1.27" y1="0.635" x2="-1.27" y2="0.635" width="0.1524" layer="21"/>
<wire x1="0" y1="6.985" x2="0" y2="1.27" width="0.762" layer="21"/>
<wire x1="1.27" y1="-1.905" x2="3.81" y2="-1.905" width="0.1524" layer="21"/>
<wire x1="3.81" y1="-1.905" x2="3.81" y2="0.635" width="0.1524" layer="21"/>
<wire x1="3.81" y1="0.635" x2="1.27" y2="0.635" width="0.1524" layer="21"/>
<wire x1="2.54" y1="6.985" x2="2.54" y2="1.27" width="0.762" layer="21"/>
<pad name="1" x="-2.54" y="-3.81" drill="1.016" shape="long" rot="R90"/>
<pad name="2" x="0" y="-3.81" drill="1.016" shape="long" rot="R90"/>
<pad name="3" x="2.54" y="-3.81" drill="1.016" shape="long" rot="R90"/>
<text x="-4.445" y="-3.81" size="1.27" layer="25" ratio="10" rot="R90">&gt;NAME</text>
<text x="5.715" y="-3.81" size="1.27" layer="27" rot="R90">&gt;VALUE</text>
<rectangle x1="-2.921" y1="0.635" x2="-2.159" y2="1.143" layer="21"/>
<rectangle x1="-0.381" y1="0.635" x2="0.381" y2="1.143" layer="21"/>
<rectangle x1="2.159" y1="0.635" x2="2.921" y2="1.143" layer="21"/>
<rectangle x1="-2.921" y1="-2.921" x2="-2.159" y2="-1.905" layer="21"/>
<rectangle x1="-0.381" y1="-2.921" x2="0.381" y2="-1.905" layer="21"/>
<rectangle x1="2.159" y1="-2.921" x2="2.921" y2="-1.905" layer="21"/>
</package>
<package name="1X01" urn="urn:adsk.eagle:footprint:22382/1" library_version="4">
<description>&lt;b&gt;PIN HEADER&lt;/b&gt;</description>
<wire x1="-0.635" y1="1.27" x2="0.635" y2="1.27" width="0.1524" layer="21"/>
<wire x1="0.635" y1="1.27" x2="1.27" y2="0.635" width="0.1524" layer="21"/>
<wire x1="1.27" y1="0.635" x2="1.27" y2="-0.635" width="0.1524" layer="21"/>
<wire x1="1.27" y1="-0.635" x2="0.635" y2="-1.27" width="0.1524" layer="21"/>
<wire x1="-1.27" y1="0.635" x2="-1.27" y2="-0.635" width="0.1524" layer="21"/>
<wire x1="-0.635" y1="1.27" x2="-1.27" y2="0.635" width="0.1524" layer="21"/>
<wire x1="-1.27" y1="-0.635" x2="-0.635" y2="-1.27" width="0.1524" layer="21"/>
<wire x1="0.635" y1="-1.27" x2="-0.635" y2="-1.27" width="0.1524" layer="21"/>
<pad name="1" x="0" y="0" drill="1.016" shape="octagon"/>
<text x="-1.3462" y="1.8288" size="1.27" layer="25" ratio="10">&gt;NAME</text>
<text x="-1.27" y="-3.175" size="1.27" layer="27">&gt;VALUE</text>
<rectangle x1="-0.254" y1="-0.254" x2="0.254" y2="0.254" layer="51"/>
</package>
</packages>
<packages3d>
<package3d name="1X12" urn="urn:adsk.eagle:package:22487/2" type="model" library_version="4">
<description>PIN HEADER</description>
<packageinstances>
<packageinstance name="1X12"/>
</packageinstances>
</package3d>
<package3d name="1X12/90" urn="urn:adsk.eagle:package:22489/2" type="model" library_version="4">
<description>PIN HEADER</description>
<packageinstances>
<packageinstance name="1X12/90"/>
</packageinstances>
</package3d>
<package3d name="1X02" urn="urn:adsk.eagle:package:22435/2" type="model" library_version="4">
<description>PIN HEADER</description>
<packageinstances>
<packageinstance name="1X02"/>
</packageinstances>
</package3d>
<package3d name="1X02/90" urn="urn:adsk.eagle:package:22437/2" type="model" library_version="4">
<description>PIN HEADER</description>
<packageinstances>
<packageinstance name="1X02/90"/>
</packageinstances>
</package3d>
<package3d name="1X03" urn="urn:adsk.eagle:package:22458/2" type="model" library_version="4">
<description>PIN HEADER</description>
<packageinstances>
<packageinstance name="1X03"/>
</packageinstances>
</package3d>
<package3d name="1X03/90" urn="urn:adsk.eagle:package:22459/2" type="model" library_version="4">
<description>PIN HEADER</description>
<packageinstances>
<packageinstance name="1X03/90"/>
</packageinstances>
</package3d>
<package3d name="1X01" urn="urn:adsk.eagle:package:22485/2" type="model" library_version="4">
<description>PIN HEADER</description>
<packageinstances>
<packageinstance name="1X01"/>
</packageinstances>
</package3d>
</packages3d>
<symbols>
<symbol name="PINHD12" urn="urn:adsk.eagle:symbol:22383/1" library_version="4">
<wire x1="-6.35" y1="-17.78" x2="1.27" y2="-17.78" width="0.4064" layer="94"/>
<wire x1="1.27" y1="-17.78" x2="1.27" y2="15.24" width="0.4064" layer="94"/>
<wire x1="1.27" y1="15.24" x2="-6.35" y2="15.24" width="0.4064" layer="94"/>
<wire x1="-6.35" y1="15.24" x2="-6.35" y2="-17.78" width="0.4064" layer="94"/>
<text x="-6.35" y="15.875" size="1.778" layer="95">&gt;NAME</text>
<text x="-6.35" y="-20.32" size="1.778" layer="96">&gt;VALUE</text>
<pin name="1" x="-2.54" y="12.7" visible="pad" length="short" direction="pas" function="dot"/>
<pin name="2" x="-2.54" y="10.16" visible="pad" length="short" direction="pas" function="dot"/>
<pin name="3" x="-2.54" y="7.62" visible="pad" length="short" direction="pas" function="dot"/>
<pin name="4" x="-2.54" y="5.08" visible="pad" length="short" direction="pas" function="dot"/>
<pin name="5" x="-2.54" y="2.54" visible="pad" length="short" direction="pas" function="dot"/>
<pin name="6" x="-2.54" y="0" visible="pad" length="short" direction="pas" function="dot"/>
<pin name="7" x="-2.54" y="-2.54" visible="pad" length="short" direction="pas" function="dot"/>
<pin name="8" x="-2.54" y="-5.08" visible="pad" length="short" direction="pas" function="dot"/>
<pin name="9" x="-2.54" y="-7.62" visible="pad" length="short" direction="pas" function="dot"/>
<pin name="10" x="-2.54" y="-10.16" visible="pad" length="short" direction="pas" function="dot"/>
<pin name="11" x="-2.54" y="-12.7" visible="pad" length="short" direction="pas" function="dot"/>
<pin name="12" x="-2.54" y="-15.24" visible="pad" length="short" direction="pas" function="dot"/>
</symbol>
<symbol name="PINHD2" urn="urn:adsk.eagle:symbol:22308/1" library_version="4">
<wire x1="-6.35" y1="-2.54" x2="1.27" y2="-2.54" width="0.4064" layer="94"/>
<wire x1="1.27" y1="-2.54" x2="1.27" y2="5.08" width="0.4064" layer="94"/>
<wire x1="1.27" y1="5.08" x2="-6.35" y2="5.08" width="0.4064" layer="94"/>
<wire x1="-6.35" y1="5.08" x2="-6.35" y2="-2.54" width="0.4064" layer="94"/>
<text x="-6.35" y="5.715" size="1.778" layer="95">&gt;NAME</text>
<text x="-6.35" y="-5.08" size="1.778" layer="96">&gt;VALUE</text>
<pin name="1" x="-2.54" y="2.54" visible="pad" length="short" direction="pas" function="dot"/>
<pin name="2" x="-2.54" y="0" visible="pad" length="short" direction="pas" function="dot"/>
</symbol>
<symbol name="PINHD3" urn="urn:adsk.eagle:symbol:22339/1" library_version="4">
<wire x1="-6.35" y1="-5.08" x2="1.27" y2="-5.08" width="0.4064" layer="94"/>
<wire x1="1.27" y1="-5.08" x2="1.27" y2="5.08" width="0.4064" layer="94"/>
<wire x1="1.27" y1="5.08" x2="-6.35" y2="5.08" width="0.4064" layer="94"/>
<wire x1="-6.35" y1="5.08" x2="-6.35" y2="-5.08" width="0.4064" layer="94"/>
<text x="-6.35" y="5.715" size="1.778" layer="95">&gt;NAME</text>
<text x="-6.35" y="-7.62" size="1.778" layer="96">&gt;VALUE</text>
<pin name="1" x="-2.54" y="2.54" visible="pad" length="short" direction="pas" function="dot"/>
<pin name="2" x="-2.54" y="0" visible="pad" length="short" direction="pas" function="dot"/>
<pin name="3" x="-2.54" y="-2.54" visible="pad" length="short" direction="pas" function="dot"/>
</symbol>
<symbol name="PINHD1" urn="urn:adsk.eagle:symbol:22381/1" library_version="4">
<wire x1="-6.35" y1="-2.54" x2="1.27" y2="-2.54" width="0.4064" layer="94"/>
<wire x1="1.27" y1="-2.54" x2="1.27" y2="2.54" width="0.4064" layer="94"/>
<wire x1="1.27" y1="2.54" x2="-6.35" y2="2.54" width="0.4064" layer="94"/>
<wire x1="-6.35" y1="2.54" x2="-6.35" y2="-2.54" width="0.4064" layer="94"/>
<text x="-6.35" y="3.175" size="1.778" layer="95">&gt;NAME</text>
<text x="-6.35" y="-5.08" size="1.778" layer="96">&gt;VALUE</text>
<pin name="1" x="-2.54" y="0" visible="pad" length="short" direction="pas" function="dot"/>
</symbol>
</symbols>
<devicesets>
<deviceset name="PINHD-1X12" urn="urn:adsk.eagle:component:22541/4" prefix="JP" uservalue="yes" library_version="4">
<description>&lt;b&gt;PIN HEADER&lt;/b&gt;</description>
<gates>
<gate name="G$1" symbol="PINHD12" x="0" y="0"/>
</gates>
<devices>
<device name="" package="1X12">
<connects>
<connect gate="G$1" pin="1" pad="1"/>
<connect gate="G$1" pin="10" pad="10"/>
<connect gate="G$1" pin="11" pad="11"/>
<connect gate="G$1" pin="12" pad="12"/>
<connect gate="G$1" pin="2" pad="2"/>
<connect gate="G$1" pin="3" pad="3"/>
<connect gate="G$1" pin="4" pad="4"/>
<connect gate="G$1" pin="5" pad="5"/>
<connect gate="G$1" pin="6" pad="6"/>
<connect gate="G$1" pin="7" pad="7"/>
<connect gate="G$1" pin="8" pad="8"/>
<connect gate="G$1" pin="9" pad="9"/>
</connects>
<package3dinstances>
<package3dinstance package3d_urn="urn:adsk.eagle:package:22487/2"/>
</package3dinstances>
<technologies>
<technology name="">
<attribute name="POPULARITY" value="28" constant="no"/>
</technology>
</technologies>
</device>
<device name="/90" package="1X12/90">
<connects>
<connect gate="G$1" pin="1" pad="1"/>
<connect gate="G$1" pin="10" pad="10"/>
<connect gate="G$1" pin="11" pad="11"/>
<connect gate="G$1" pin="12" pad="12"/>
<connect gate="G$1" pin="2" pad="2"/>
<connect gate="G$1" pin="3" pad="3"/>
<connect gate="G$1" pin="4" pad="4"/>
<connect gate="G$1" pin="5" pad="5"/>
<connect gate="G$1" pin="6" pad="6"/>
<connect gate="G$1" pin="7" pad="7"/>
<connect gate="G$1" pin="8" pad="8"/>
<connect gate="G$1" pin="9" pad="9"/>
</connects>
<package3dinstances>
<package3dinstance package3d_urn="urn:adsk.eagle:package:22489/2"/>
</package3dinstances>
<technologies>
<technology name="">
<attribute name="POPULARITY" value="1" constant="no"/>
</technology>
</technologies>
</device>
</devices>
</deviceset>
<deviceset name="PINHD-1X2" urn="urn:adsk.eagle:component:22516/4" prefix="JP" uservalue="yes" library_version="4">
<description>&lt;b&gt;PIN HEADER&lt;/b&gt;</description>
<gates>
<gate name="G$1" symbol="PINHD2" x="0" y="0"/>
</gates>
<devices>
<device name="" package="1X02">
<connects>
<connect gate="G$1" pin="1" pad="1"/>
<connect gate="G$1" pin="2" pad="2"/>
</connects>
<package3dinstances>
<package3dinstance package3d_urn="urn:adsk.eagle:package:22435/2"/>
</package3dinstances>
<technologies>
<technology name="">
<attribute name="POPULARITY" value="98" constant="no"/>
</technology>
</technologies>
</device>
<device name="/90" package="1X02/90">
<connects>
<connect gate="G$1" pin="1" pad="1"/>
<connect gate="G$1" pin="2" pad="2"/>
</connects>
<package3dinstances>
<package3dinstance package3d_urn="urn:adsk.eagle:package:22437/2"/>
</package3dinstances>
<technologies>
<technology name="">
<attribute name="POPULARITY" value="24" constant="no"/>
</technology>
</technologies>
</device>
</devices>
</deviceset>
<deviceset name="PINHD-1X3" urn="urn:adsk.eagle:component:22524/4" prefix="JP" uservalue="yes" library_version="4">
<description>&lt;b&gt;PIN HEADER&lt;/b&gt;</description>
<gates>
<gate name="A" symbol="PINHD3" x="0" y="0"/>
</gates>
<devices>
<device name="" package="1X03">
<connects>
<connect gate="A" pin="1" pad="1"/>
<connect gate="A" pin="2" pad="2"/>
<connect gate="A" pin="3" pad="3"/>
</connects>
<package3dinstances>
<package3dinstance package3d_urn="urn:adsk.eagle:package:22458/2"/>
</package3dinstances>
<technologies>
<technology name="">
<attribute name="POPULARITY" value="92" constant="no"/>
</technology>
</technologies>
</device>
<device name="/90" package="1X03/90">
<connects>
<connect gate="A" pin="1" pad="1"/>
<connect gate="A" pin="2" pad="2"/>
<connect gate="A" pin="3" pad="3"/>
</connects>
<package3dinstances>
<package3dinstance package3d_urn="urn:adsk.eagle:package:22459/2"/>
</package3dinstances>
<technologies>
<technology name="">
<attribute name="POPULARITY" value="17" constant="no"/>
</technology>
</technologies>
</device>
</devices>
</deviceset>
<deviceset name="PINHD-1X1" urn="urn:adsk.eagle:component:22540/3" prefix="JP" uservalue="yes" library_version="4">
<description>&lt;b&gt;PIN HEADER&lt;/b&gt;</description>
<gates>
<gate name="G$1" symbol="PINHD1" x="0" y="0"/>
</gates>
<devices>
<device name="" package="1X01">
<connects>
<connect gate="G$1" pin="1" pad="1"/>
</connects>
<package3dinstances>
<package3dinstance package3d_urn="urn:adsk.eagle:package:22485/2"/>
</package3dinstances>
<technologies>
<technology name="">
<attribute name="POPULARITY" value="64" constant="no"/>
</technology>
</technologies>
</device>
</devices>
</deviceset>
</devicesets>
</library>
</libraries>
<attributes>
</attributes>
<variantdefs>
</variantdefs>
<classes>
<class number="0" name="default" width="0" drill="0">
</class>
</classes>
<parts>
<part name="CH0" library="OPL_Connector" library_urn="urn:adsk.eagle:library:8004395" deviceset="GROVE-CONNECTOR-DIP(4P-2.0)" device="" package3d_urn="urn:adsk.eagle:package:8004548/1" value="4P-2.0"/>
<part name="CH1" library="OPL_Connector" library_urn="urn:adsk.eagle:library:8004395" deviceset="GROVE-CONNECTOR-DIP(4P-2.0)" device="" package3d_urn="urn:adsk.eagle:package:8004548/1" value="4P-2.0"/>
<part name="CH2" library="OPL_Connector" library_urn="urn:adsk.eagle:library:8004395" deviceset="GROVE-CONNECTOR-DIP(4P-2.0)" device="" package3d_urn="urn:adsk.eagle:package:8004548/1" value="4P-2.0"/>
<part name="CH3" library="OPL_Connector" library_urn="urn:adsk.eagle:library:8004395" deviceset="GROVE-CONNECTOR-DIP(4P-2.0)" device="" package3d_urn="urn:adsk.eagle:package:8004548/1" value="4P-2.0"/>
<part name="CH4" library="OPL_Connector" library_urn="urn:adsk.eagle:library:8004395" deviceset="GROVE-CONNECTOR-DIP(4P-2.0)" device="" package3d_urn="urn:adsk.eagle:package:8004548/1" value="4P-2.0"/>
<part name="CH5" library="OPL_Connector" library_urn="urn:adsk.eagle:library:8004395" deviceset="GROVE-CONNECTOR-DIP(4P-2.0)" device="" package3d_urn="urn:adsk.eagle:package:8004548/1" value="4P-2.0"/>
<part name="CH6" library="OPL_Connector" library_urn="urn:adsk.eagle:library:8004395" deviceset="GROVE-CONNECTOR-DIP(4P-2.0)" device="" package3d_urn="urn:adsk.eagle:package:8004548/1" value="4P-2.0"/>
<part name="CH7" library="OPL_Connector" library_urn="urn:adsk.eagle:library:8004395" deviceset="GROVE-CONNECTOR-DIP(4P-2.0)" device="" package3d_urn="urn:adsk.eagle:package:8004548/1" value="4P-2.0"/>
<part name="JP1" library="pinhead" library_urn="urn:adsk.eagle:library:325" deviceset="PINHD-1X12" device="" package3d_urn="urn:adsk.eagle:package:22487/2"/>
<part name="JP2" library="pinhead" library_urn="urn:adsk.eagle:library:325" deviceset="PINHD-1X12" device="" package3d_urn="urn:adsk.eagle:package:22487/2"/>
<part name="POWER" library="pinhead" library_urn="urn:adsk.eagle:library:325" deviceset="PINHD-1X2" device="" package3d_urn="urn:adsk.eagle:package:22435/2"/>
<part name="I2C" library="pinhead" library_urn="urn:adsk.eagle:library:325" deviceset="PINHD-1X2" device="" package3d_urn="urn:adsk.eagle:package:22435/2"/>
<part name="ANALOG" library="pinhead" library_urn="urn:adsk.eagle:library:325" deviceset="PINHD-1X3" device="" package3d_urn="urn:adsk.eagle:package:22458/2"/>
<part name="RST" library="pinhead" library_urn="urn:adsk.eagle:library:325" deviceset="PINHD-1X1" device="" package3d_urn="urn:adsk.eagle:package:22485/2"/>
</parts>
<sheets>
<sheet>
<plain>
</plain>
<instances>
<instance part="CH0" gate="G$1" x="48.26" y="30.48" smashed="yes" rot="R90">
<attribute name="NAME" x="46.99" y="36.83" size="1.27" layer="95" ratio="10" rot="R180"/>
<attribute name="VALUE" x="39.37" y="30.48" size="1.27" layer="96" ratio="10" rot="R90"/>
</instance>
<instance part="CH1" gate="G$1" x="78.74" y="30.48" smashed="yes" rot="R90">
<attribute name="NAME" x="77.47" y="36.83" size="1.27" layer="95" ratio="10" rot="R180"/>
<attribute name="VALUE" x="69.85" y="30.48" size="1.27" layer="96" ratio="10" rot="R90"/>
</instance>
<instance part="CH2" gate="G$1" x="109.22" y="30.48" smashed="yes" rot="R90">
<attribute name="NAME" x="107.95" y="36.83" size="1.27" layer="95" ratio="10" rot="R180"/>
<attribute name="VALUE" x="100.33" y="30.48" size="1.27" layer="96" ratio="10" rot="R90"/>
</instance>
<instance part="CH3" gate="G$1" x="139.7" y="30.48" smashed="yes" rot="R90">
<attribute name="NAME" x="138.43" y="36.83" size="1.27" layer="95" ratio="10" rot="R180"/>
<attribute name="VALUE" x="130.81" y="30.48" size="1.27" layer="96" ratio="10" rot="R90"/>
</instance>
<instance part="CH4" gate="G$1" x="48.26" y="5.08" smashed="yes" rot="R90">
<attribute name="NAME" x="46.99" y="11.43" size="1.27" layer="95" ratio="10" rot="R180"/>
<attribute name="VALUE" x="39.37" y="5.08" size="1.27" layer="96" ratio="10" rot="R90"/>
</instance>
<instance part="CH5" gate="G$1" x="78.74" y="5.08" smashed="yes" rot="R90">
<attribute name="NAME" x="77.47" y="11.43" size="1.27" layer="95" ratio="10" rot="R180"/>
<attribute name="VALUE" x="69.85" y="5.08" size="1.27" layer="96" ratio="10" rot="R90"/>
</instance>
<instance part="CH6" gate="G$1" x="109.22" y="5.08" smashed="yes" rot="R90">
<attribute name="NAME" x="107.95" y="11.43" size="1.27" layer="95" ratio="10" rot="R180"/>
<attribute name="VALUE" x="100.33" y="5.08" size="1.27" layer="96" ratio="10" rot="R90"/>
</instance>
<instance part="CH7" gate="G$1" x="139.7" y="5.08" smashed="yes" rot="R90">
<attribute name="NAME" x="138.43" y="11.43" size="1.27" layer="95" ratio="10" rot="R180"/>
<attribute name="VALUE" x="130.81" y="5.08" size="1.27" layer="96" ratio="10" rot="R90"/>
</instance>
<instance part="JP1" gate="G$1" x="50.8" y="60.96" smashed="yes">
<attribute name="NAME" x="44.45" y="76.835" size="1.778" layer="95"/>
<attribute name="VALUE" x="44.45" y="40.64" size="1.778" layer="96"/>
</instance>
<instance part="JP2" gate="G$1" x="58.42" y="60.96" smashed="yes" rot="MR0">
<attribute name="NAME" x="64.77" y="76.835" size="1.778" layer="95" rot="MR0"/>
<attribute name="VALUE" x="64.77" y="40.64" size="1.778" layer="96" rot="MR0"/>
</instance>
<instance part="POWER" gate="G$1" x="116.84" y="71.12" smashed="yes">
<attribute name="NAME" x="110.49" y="76.835" size="1.778" layer="95"/>
<attribute name="VALUE" x="110.49" y="66.04" size="1.778" layer="96"/>
</instance>
<instance part="I2C" gate="G$1" x="116.84" y="58.42" smashed="yes">
<attribute name="NAME" x="110.49" y="64.135" size="1.778" layer="95"/>
<attribute name="VALUE" x="110.49" y="53.34" size="1.778" layer="96"/>
</instance>
<instance part="ANALOG" gate="A" x="116.84" y="45.72" smashed="yes">
<attribute name="NAME" x="110.49" y="51.435" size="1.778" layer="95"/>
<attribute name="VALUE" x="110.49" y="38.1" size="1.778" layer="96"/>
</instance>
<instance part="RST" gate="G$1" x="96.52" y="73.66" smashed="yes">
<attribute name="NAME" x="90.17" y="76.835" size="1.778" layer="95"/>
<attribute name="VALUE" x="90.17" y="68.58" size="1.778" layer="96"/>
</instance>
</instances>
<busses>
</busses>
<nets>
<net name="SCL0" class="0">
<segment>
<pinref part="CH0" gate="G$1" pin="1"/>
<wire x1="44.45" y1="26.67" x2="44.45" y2="22.86" width="0.1524" layer="91"/>
<wire x1="44.45" y1="22.86" x2="43.18" y2="22.86" width="0.1524" layer="91"/>
<label x="35.56" y="22.86" size="1.778" layer="95"/>
</segment>
<segment>
<pinref part="JP1" gate="G$1" pin="10"/>
<wire x1="48.26" y1="50.8" x2="35.56" y2="50.8" width="0.1524" layer="91"/>
<label x="35.56" y="50.8" size="1.778" layer="95"/>
</segment>
</net>
<net name="SDA0" class="0">
<segment>
<pinref part="CH0" gate="G$1" pin="2"/>
<wire x1="46.99" y1="26.67" x2="46.99" y2="20.32" width="0.1524" layer="91"/>
<wire x1="46.99" y1="20.32" x2="45.72" y2="20.32" width="0.1524" layer="91"/>
<label x="38.1" y="20.32" size="1.778" layer="95"/>
</segment>
<segment>
<pinref part="JP1" gate="G$1" pin="9"/>
<wire x1="48.26" y1="53.34" x2="35.56" y2="53.34" width="0.1524" layer="91"/>
<label x="35.56" y="53.34" size="1.778" layer="95"/>
</segment>
</net>
<net name="VCC" class="0">
<segment>
<pinref part="CH0" gate="G$1" pin="3"/>
<wire x1="49.53" y1="26.67" x2="49.53" y2="20.32" width="0.1524" layer="91"/>
<wire x1="49.53" y1="20.32" x2="50.8" y2="20.32" width="0.1524" layer="91"/>
<label x="50.8" y="20.32" size="1.778" layer="95"/>
</segment>
<segment>
<pinref part="CH1" gate="G$1" pin="3"/>
<wire x1="80.01" y1="26.67" x2="80.01" y2="20.32" width="0.1524" layer="91"/>
<wire x1="80.01" y1="20.32" x2="81.28" y2="20.32" width="0.1524" layer="91"/>
<label x="81.28" y="20.32" size="1.778" layer="95"/>
</segment>
<segment>
<pinref part="CH2" gate="G$1" pin="3"/>
<wire x1="110.49" y1="26.67" x2="110.49" y2="20.32" width="0.1524" layer="91"/>
<wire x1="110.49" y1="20.32" x2="111.76" y2="20.32" width="0.1524" layer="91"/>
<label x="111.76" y="20.32" size="1.778" layer="95"/>
</segment>
<segment>
<pinref part="CH3" gate="G$1" pin="3"/>
<wire x1="140.97" y1="26.67" x2="140.97" y2="20.32" width="0.1524" layer="91"/>
<wire x1="140.97" y1="20.32" x2="142.24" y2="20.32" width="0.1524" layer="91"/>
<label x="142.24" y="20.32" size="1.778" layer="95"/>
</segment>
<segment>
<pinref part="CH4" gate="G$1" pin="3"/>
<wire x1="49.53" y1="1.27" x2="49.53" y2="-5.08" width="0.1524" layer="91"/>
<wire x1="49.53" y1="-5.08" x2="50.8" y2="-5.08" width="0.1524" layer="91"/>
<label x="50.8" y="-5.08" size="1.778" layer="95"/>
</segment>
<segment>
<pinref part="CH5" gate="G$1" pin="3"/>
<wire x1="80.01" y1="1.27" x2="80.01" y2="-5.08" width="0.1524" layer="91"/>
<wire x1="80.01" y1="-5.08" x2="81.28" y2="-5.08" width="0.1524" layer="91"/>
<label x="81.28" y="-5.08" size="1.778" layer="95"/>
</segment>
<segment>
<pinref part="CH6" gate="G$1" pin="3"/>
<wire x1="110.49" y1="1.27" x2="110.49" y2="-5.08" width="0.1524" layer="91"/>
<wire x1="110.49" y1="-5.08" x2="111.76" y2="-5.08" width="0.1524" layer="91"/>
<label x="111.76" y="-5.08" size="1.778" layer="95"/>
</segment>
<segment>
<pinref part="CH7" gate="G$1" pin="3"/>
<wire x1="140.97" y1="1.27" x2="140.97" y2="-5.08" width="0.1524" layer="91"/>
<wire x1="140.97" y1="-5.08" x2="142.24" y2="-5.08" width="0.1524" layer="91"/>
<label x="142.24" y="-5.08" size="1.778" layer="95"/>
</segment>
<segment>
<pinref part="JP1" gate="G$1" pin="1"/>
<wire x1="48.26" y1="73.66" x2="35.56" y2="73.66" width="0.1524" layer="91"/>
<label x="35.56" y="73.66" size="1.778" layer="95"/>
</segment>
<segment>
<pinref part="POWER" gate="G$1" pin="1"/>
<wire x1="114.3" y1="73.66" x2="104.14" y2="73.66" width="0.1524" layer="91"/>
<label x="104.14" y="73.66" size="1.778" layer="95"/>
</segment>
</net>
<net name="GND" class="0">
<segment>
<pinref part="CH0" gate="G$1" pin="4"/>
<wire x1="52.07" y1="26.67" x2="52.07" y2="22.86" width="0.1524" layer="91"/>
<wire x1="52.07" y1="22.86" x2="53.34" y2="22.86" width="0.1524" layer="91"/>
<label x="55.88" y="22.86" size="1.778" layer="95"/>
</segment>
<segment>
<pinref part="CH1" gate="G$1" pin="4"/>
<wire x1="82.55" y1="26.67" x2="82.55" y2="22.86" width="0.1524" layer="91"/>
<wire x1="82.55" y1="22.86" x2="83.82" y2="22.86" width="0.1524" layer="91"/>
<label x="86.36" y="22.86" size="1.778" layer="95"/>
</segment>
<segment>
<pinref part="CH2" gate="G$1" pin="4"/>
<wire x1="113.03" y1="26.67" x2="113.03" y2="22.86" width="0.1524" layer="91"/>
<wire x1="113.03" y1="22.86" x2="114.3" y2="22.86" width="0.1524" layer="91"/>
<label x="116.84" y="22.86" size="1.778" layer="95"/>
</segment>
<segment>
<pinref part="CH3" gate="G$1" pin="4"/>
<wire x1="143.51" y1="26.67" x2="143.51" y2="22.86" width="0.1524" layer="91"/>
<wire x1="143.51" y1="22.86" x2="144.78" y2="22.86" width="0.1524" layer="91"/>
<label x="147.32" y="22.86" size="1.778" layer="95"/>
</segment>
<segment>
<pinref part="CH4" gate="G$1" pin="4"/>
<wire x1="52.07" y1="1.27" x2="52.07" y2="-2.54" width="0.1524" layer="91"/>
<wire x1="52.07" y1="-2.54" x2="53.34" y2="-2.54" width="0.1524" layer="91"/>
<label x="55.88" y="-2.54" size="1.778" layer="95"/>
</segment>
<segment>
<pinref part="CH5" gate="G$1" pin="4"/>
<wire x1="82.55" y1="1.27" x2="82.55" y2="-2.54" width="0.1524" layer="91"/>
<wire x1="82.55" y1="-2.54" x2="83.82" y2="-2.54" width="0.1524" layer="91"/>
<label x="86.36" y="-2.54" size="1.778" layer="95"/>
</segment>
<segment>
<pinref part="CH6" gate="G$1" pin="4"/>
<wire x1="113.03" y1="1.27" x2="113.03" y2="-2.54" width="0.1524" layer="91"/>
<wire x1="113.03" y1="-2.54" x2="114.3" y2="-2.54" width="0.1524" layer="91"/>
<label x="116.84" y="-2.54" size="1.778" layer="95"/>
</segment>
<segment>
<pinref part="CH7" gate="G$1" pin="4"/>
<wire x1="143.51" y1="1.27" x2="143.51" y2="-2.54" width="0.1524" layer="91"/>
<wire x1="143.51" y1="-2.54" x2="144.78" y2="-2.54" width="0.1524" layer="91"/>
<label x="147.32" y="-2.54" size="1.778" layer="95"/>
</segment>
<segment>
<pinref part="JP1" gate="G$1" pin="2"/>
<wire x1="48.26" y1="71.12" x2="35.56" y2="71.12" width="0.1524" layer="91"/>
<label x="35.56" y="71.12" size="1.778" layer="95"/>
</segment>
<segment>
<pinref part="POWER" gate="G$1" pin="2"/>
<wire x1="114.3" y1="71.12" x2="104.14" y2="71.12" width="0.1524" layer="91"/>
<label x="104.14" y="71.12" size="1.778" layer="95"/>
</segment>
</net>
<net name="SCL1" class="0">
<segment>
<pinref part="CH1" gate="G$1" pin="1"/>
<wire x1="74.93" y1="26.67" x2="74.93" y2="22.86" width="0.1524" layer="91"/>
<wire x1="74.93" y1="22.86" x2="73.66" y2="22.86" width="0.1524" layer="91"/>
<label x="66.04" y="22.86" size="1.778" layer="95"/>
</segment>
<segment>
<pinref part="JP1" gate="G$1" pin="12"/>
<wire x1="48.26" y1="45.72" x2="35.56" y2="45.72" width="0.1524" layer="91"/>
<label x="35.56" y="45.72" size="1.778" layer="95"/>
</segment>
</net>
<net name="SDA1" class="0">
<segment>
<pinref part="CH1" gate="G$1" pin="2"/>
<wire x1="77.47" y1="26.67" x2="77.47" y2="20.32" width="0.1524" layer="91"/>
<wire x1="77.47" y1="20.32" x2="76.2" y2="20.32" width="0.1524" layer="91"/>
<label x="68.58" y="20.32" size="1.778" layer="95"/>
</segment>
<segment>
<pinref part="JP1" gate="G$1" pin="11"/>
<wire x1="48.26" y1="48.26" x2="35.56" y2="48.26" width="0.1524" layer="91"/>
<label x="35.56" y="48.26" size="1.778" layer="95"/>
</segment>
</net>
<net name="SCL2" class="0">
<segment>
<pinref part="CH2" gate="G$1" pin="1"/>
<wire x1="105.41" y1="26.67" x2="105.41" y2="22.86" width="0.1524" layer="91"/>
<wire x1="105.41" y1="22.86" x2="104.14" y2="22.86" width="0.1524" layer="91"/>
<label x="96.52" y="22.86" size="1.778" layer="95"/>
</segment>
<segment>
<pinref part="JP2" gate="G$1" pin="2"/>
<wire x1="60.96" y1="71.12" x2="73.66" y2="71.12" width="0.1524" layer="91"/>
<label x="68.58" y="71.12" size="1.778" layer="95"/>
</segment>
</net>
<net name="SDA2" class="0">
<segment>
<pinref part="CH2" gate="G$1" pin="2"/>
<wire x1="107.95" y1="26.67" x2="107.95" y2="20.32" width="0.1524" layer="91"/>
<wire x1="107.95" y1="20.32" x2="106.68" y2="20.32" width="0.1524" layer="91"/>
<label x="99.06" y="20.32" size="1.778" layer="95"/>
</segment>
<segment>
<pinref part="JP2" gate="G$1" pin="1"/>
<wire x1="60.96" y1="73.66" x2="73.66" y2="73.66" width="0.1524" layer="91"/>
<label x="68.58" y="73.66" size="1.778" layer="95"/>
</segment>
</net>
<net name="SCL3" class="0">
<segment>
<pinref part="CH3" gate="G$1" pin="1"/>
<wire x1="135.89" y1="26.67" x2="135.89" y2="22.86" width="0.1524" layer="91"/>
<wire x1="135.89" y1="22.86" x2="134.62" y2="22.86" width="0.1524" layer="91"/>
<label x="127" y="22.86" size="1.778" layer="95"/>
</segment>
<segment>
<pinref part="JP2" gate="G$1" pin="4"/>
<wire x1="60.96" y1="66.04" x2="73.66" y2="66.04" width="0.1524" layer="91"/>
<label x="68.58" y="66.04" size="1.778" layer="95"/>
</segment>
</net>
<net name="SDA3" class="0">
<segment>
<pinref part="CH3" gate="G$1" pin="2"/>
<wire x1="138.43" y1="26.67" x2="138.43" y2="20.32" width="0.1524" layer="91"/>
<wire x1="138.43" y1="20.32" x2="137.16" y2="20.32" width="0.1524" layer="91"/>
<label x="129.54" y="20.32" size="1.778" layer="95"/>
</segment>
<segment>
<pinref part="JP2" gate="G$1" pin="3"/>
<wire x1="60.96" y1="68.58" x2="73.66" y2="68.58" width="0.1524" layer="91"/>
<label x="68.58" y="68.58" size="1.778" layer="95"/>
</segment>
</net>
<net name="SCL4" class="0">
<segment>
<pinref part="CH4" gate="G$1" pin="1"/>
<wire x1="44.45" y1="1.27" x2="44.45" y2="-2.54" width="0.1524" layer="91"/>
<wire x1="44.45" y1="-2.54" x2="43.18" y2="-2.54" width="0.1524" layer="91"/>
<label x="35.56" y="-2.54" size="1.778" layer="95"/>
</segment>
<segment>
<pinref part="JP2" gate="G$1" pin="6"/>
<wire x1="60.96" y1="60.96" x2="73.66" y2="60.96" width="0.1524" layer="91"/>
<label x="68.58" y="60.96" size="1.778" layer="95"/>
</segment>
</net>
<net name="SDA4" class="0">
<segment>
<pinref part="CH4" gate="G$1" pin="2"/>
<wire x1="46.99" y1="1.27" x2="46.99" y2="-5.08" width="0.1524" layer="91"/>
<wire x1="46.99" y1="-5.08" x2="45.72" y2="-5.08" width="0.1524" layer="91"/>
<label x="38.1" y="-5.08" size="1.778" layer="95"/>
</segment>
<segment>
<pinref part="JP2" gate="G$1" pin="5"/>
<wire x1="60.96" y1="63.5" x2="73.66" y2="63.5" width="0.1524" layer="91"/>
<label x="68.58" y="63.5" size="1.778" layer="95"/>
</segment>
</net>
<net name="SCL5" class="0">
<segment>
<pinref part="CH5" gate="G$1" pin="1"/>
<wire x1="74.93" y1="1.27" x2="74.93" y2="-2.54" width="0.1524" layer="91"/>
<wire x1="74.93" y1="-2.54" x2="73.66" y2="-2.54" width="0.1524" layer="91"/>
<label x="66.04" y="-2.54" size="1.778" layer="95"/>
</segment>
<segment>
<pinref part="JP2" gate="G$1" pin="8"/>
<wire x1="60.96" y1="55.88" x2="73.66" y2="55.88" width="0.1524" layer="91"/>
<label x="68.58" y="55.88" size="1.778" layer="95"/>
</segment>
</net>
<net name="SDA5" class="0">
<segment>
<pinref part="CH5" gate="G$1" pin="2"/>
<wire x1="77.47" y1="1.27" x2="77.47" y2="-5.08" width="0.1524" layer="91"/>
<wire x1="77.47" y1="-5.08" x2="76.2" y2="-5.08" width="0.1524" layer="91"/>
<label x="68.58" y="-5.08" size="1.778" layer="95"/>
</segment>
<segment>
<pinref part="JP2" gate="G$1" pin="7"/>
<wire x1="60.96" y1="58.42" x2="73.66" y2="58.42" width="0.1524" layer="91"/>
<label x="68.58" y="58.42" size="1.778" layer="95"/>
</segment>
</net>
<net name="SCL6" class="0">
<segment>
<pinref part="CH6" gate="G$1" pin="1"/>
<wire x1="105.41" y1="1.27" x2="105.41" y2="-2.54" width="0.1524" layer="91"/>
<wire x1="105.41" y1="-2.54" x2="104.14" y2="-2.54" width="0.1524" layer="91"/>
<label x="96.52" y="-2.54" size="1.778" layer="95"/>
</segment>
<segment>
<pinref part="JP2" gate="G$1" pin="10"/>
<wire x1="60.96" y1="50.8" x2="73.66" y2="50.8" width="0.1524" layer="91"/>
<label x="68.58" y="50.8" size="1.778" layer="95"/>
</segment>
</net>
<net name="SDA6" class="0">
<segment>
<pinref part="CH6" gate="G$1" pin="2"/>
<wire x1="107.95" y1="1.27" x2="107.95" y2="-5.08" width="0.1524" layer="91"/>
<wire x1="107.95" y1="-5.08" x2="106.68" y2="-5.08" width="0.1524" layer="91"/>
<label x="99.06" y="-5.08" size="1.778" layer="95"/>
</segment>
<segment>
<pinref part="JP2" gate="G$1" pin="9"/>
<wire x1="60.96" y1="53.34" x2="73.66" y2="53.34" width="0.1524" layer="91"/>
<label x="68.58" y="53.34" size="1.778" layer="95"/>
</segment>
</net>
<net name="SCL7" class="0">
<segment>
<pinref part="CH7" gate="G$1" pin="1"/>
<wire x1="135.89" y1="1.27" x2="135.89" y2="-2.54" width="0.1524" layer="91"/>
<wire x1="135.89" y1="-2.54" x2="134.62" y2="-2.54" width="0.1524" layer="91"/>
<label x="127" y="-2.54" size="1.778" layer="95"/>
</segment>
<segment>
<pinref part="JP2" gate="G$1" pin="12"/>
<wire x1="60.96" y1="45.72" x2="73.66" y2="45.72" width="0.1524" layer="91"/>
<label x="68.58" y="45.72" size="1.778" layer="95"/>
</segment>
</net>
<net name="SDA_IN" class="0">
<segment>
<pinref part="JP1" gate="G$1" pin="3"/>
<wire x1="48.26" y1="68.58" x2="35.56" y2="68.58" width="0.1524" layer="91"/>
<label x="35.56" y="68.58" size="1.778" layer="95"/>
</segment>
<segment>
<pinref part="I2C" gate="G$1" pin="2"/>
<wire x1="114.3" y1="58.42" x2="99.06" y2="58.42" width="0.1524" layer="91"/>
<label x="99.06" y="58.42" size="1.778" layer="95"/>
</segment>
</net>
<net name="SCL_IN" class="0">
<segment>
<pinref part="JP1" gate="G$1" pin="4"/>
<wire x1="48.26" y1="66.04" x2="35.56" y2="66.04" width="0.1524" layer="91"/>
<label x="35.56" y="66.04" size="1.778" layer="95"/>
</segment>
<segment>
<pinref part="I2C" gate="G$1" pin="1"/>
<wire x1="114.3" y1="60.96" x2="99.06" y2="60.96" width="0.1524" layer="91"/>
<label x="99.06" y="60.96" size="1.778" layer="95"/>
</segment>
</net>
<net name="RESET" class="0">
<segment>
<pinref part="JP1" gate="G$1" pin="5"/>
<wire x1="48.26" y1="63.5" x2="35.56" y2="63.5" width="0.1524" layer="91"/>
<label x="35.56" y="63.5" size="1.778" layer="95"/>
</segment>
<segment>
<pinref part="RST" gate="G$1" pin="1"/>
<wire x1="93.98" y1="73.66" x2="81.28" y2="73.66" width="0.1524" layer="91"/>
<label x="81.28" y="73.66" size="1.778" layer="95"/>
</segment>
</net>
<net name="A0" class="0">
<segment>
<pinref part="JP1" gate="G$1" pin="6"/>
<wire x1="48.26" y1="60.96" x2="35.56" y2="60.96" width="0.1524" layer="91"/>
<label x="35.56" y="60.96" size="1.778" layer="95"/>
</segment>
<segment>
<pinref part="ANALOG" gate="A" pin="1"/>
<wire x1="114.3" y1="48.26" x2="99.06" y2="48.26" width="0.1524" layer="91"/>
<label x="99.06" y="48.26" size="1.778" layer="95"/>
</segment>
</net>
<net name="A1" class="0">
<segment>
<pinref part="JP1" gate="G$1" pin="7"/>
<wire x1="48.26" y1="58.42" x2="35.56" y2="58.42" width="0.1524" layer="91"/>
<label x="35.56" y="58.42" size="1.778" layer="95"/>
</segment>
<segment>
<pinref part="ANALOG" gate="A" pin="2"/>
<wire x1="114.3" y1="45.72" x2="99.06" y2="45.72" width="0.1524" layer="91"/>
<label x="99.06" y="45.72" size="1.778" layer="95"/>
</segment>
</net>
<net name="A2" class="0">
<segment>
<pinref part="JP1" gate="G$1" pin="8"/>
<wire x1="48.26" y1="55.88" x2="35.56" y2="55.88" width="0.1524" layer="91"/>
<label x="35.56" y="55.88" size="1.778" layer="95"/>
</segment>
<segment>
<pinref part="ANALOG" gate="A" pin="3"/>
<wire x1="114.3" y1="43.18" x2="99.06" y2="43.18" width="0.1524" layer="91"/>
<label x="99.06" y="43.18" size="1.778" layer="95"/>
</segment>
</net>
<net name="SDA7" class="0">
<segment>
<pinref part="JP2" gate="G$1" pin="11"/>
<wire x1="60.96" y1="48.26" x2="73.66" y2="48.26" width="0.1524" layer="91"/>
<label x="68.58" y="48.26" size="1.778" layer="95"/>
</segment>
<segment>
<pinref part="CH7" gate="G$1" pin="2"/>
<wire x1="138.43" y1="1.27" x2="138.43" y2="-5.08" width="0.1524" layer="91"/>
<wire x1="138.43" y1="-5.08" x2="137.16" y2="-5.08" width="0.1524" layer="91"/>
<label x="129.54" y="-5.08" size="1.778" layer="95"/>
</segment>
</net>
</nets>
</sheet>
</sheets>
</schematic>
</drawing>
<compatibility>
<note version="8.2" severity="warning">
Since Version 8.2, EAGLE supports online libraries. The ids
of those online libraries will not be understood (or retained)
with this version.
</note>
<note version="8.3" severity="warning">
Since Version 8.3, EAGLE supports URNs for individual library
assets (packages, symbols, and devices). The URNs of those assets
will not be understood (or retained) with this version.
</note>
<note version="8.3" severity="warning">
Since Version 8.3, EAGLE supports the association of 3D packages
with devices in libraries, schematics, and board files. Those 3D
packages will not be understood (or retained) with this version.
</note>
</compatibility>
</eagle>
