# Supplementary material for: Celestial compass sensor mimics the insect eye for navigation under cloudy and occluded skies
Source: Commun Eng. 2023 Nov 15;2:82. doi: 10.1038/s44172-023-00132-w (PMC10955862; doi:10.1038/s44172-023-00132-w)
Supplement: Supplementary file 4 — Supplementary Data 1 [file 44172_2023_132_MOESM4_ESM.zip › I2C Breakout/CAMOutputs/Assembly/Breakout.txt]

Partlist exported from C:/Users/Robert Mitchell/Documents/EAGLE/projects/BB_I2C_Breakout _MOD/Breakout.sch at 22/11/2021 16:59

Qty Value  Device                      Package Parts                                  Description POPULARITY VALUE 
1          PINHD-1X1                   1X01    RST                                    PIN HEADER  64               
2          PINHD-1X12                  1X12    TCA8548A-HL, TCA9548A-HR               PIN HEADER  28               
2          PINHD-1X2                   1X02    I2C, POWER                             PIN HEADER  98               
1          PINHD-1X3                   1X03    ANALOG                                 PIN HEADER  92               
8   4P-2.0 GROVE-CONNECTOR-DIP(4P-2.0) HW4-2.0 CH0, CH1, CH2, CH3, CH4, CH5, CH6, CH7 320110033              4P-2.0
