# Supplementary material for: Celestial compass sensor mimics the insect eye for navigation under cloudy and occluded skies
Source: Commun Eng. 2023 Nov 15;2:82. doi: 10.1038/s44172-023-00132-w (PMC10955862; doi:10.1038/s44172-023-00132-w)
Supplement: Supplementary file 4 — Supplementary Data 1 [file 44172_2023_132_MOESM4_ESM.zip › I2C Breakout/CAMOutputs/DrillFiles/drill_1_16.xln]

M48
;GenerationSoftware,Autodesk,EAGLE,9.6.2*%
;CreationDate,2021-11-22T16:59:51Z*%
FMAT,2
ICI,OFF
METRIC,TZ,000.000
T3C0.800
T2C1.016
T1C4.000
%
G90
M71
T1
X0Y0
X60000Y0
X60000Y33000
X0Y33000
T2
X8890Y22860
X24130Y7620
X8890Y7620
X11430Y7620
X13970Y7620
X16510Y7620
X19050Y7620
X21590Y7620
X26670Y7620
X29210Y7620
X31750Y7620
X34290Y7620
X36830Y7620
X36830Y22860
X34290Y22860
X31750Y22860
X29210Y22860
X26670Y22860
X24130Y22860
X21590Y22860
X19050Y22860
X16510Y22860
X13970Y22860
X11430Y22860
X2460Y11770
X2460Y14310
X2460Y19890
X2460Y17350
X22280Y1540
X24820Y1540
X27360Y1540
X18200Y1540
T3
X44440Y2420
X44440Y4420
X44440Y6420
X44440Y8420
X52820Y4420
X52820Y6420
X8000Y31000
X52820Y8420
X53300Y13580
X53300Y15580
X53300Y17580
X53300Y19580
X44680Y13780
X44680Y15780
X44680Y17780
X44680Y19780
X48000Y31000
X46000Y31000
X44000Y31000
X42000Y31000
X36000Y31000
X34000Y31000
X30000Y31000
X32000Y31000
X24000Y31000
X22000Y31000
X20000Y31000
X18000Y31000
X12000Y31000
X10000Y31000
X52820Y2420
X6000Y31000
M30
