# Supplementary material for: Celestial compass sensor mimics the insect eye for navigation under cloudy and occluded skies
Source: Commun Eng. 2023 Nov 15;2:82. doi: 10.1038/s44172-023-00132-w (PMC10955862; doi:10.1038/s44172-023-00132-w)
Supplement: Supplementary file 4 — Supplementary Data 1 [file 44172_2023_132_MOESM4_ESM.zip › I2C Breakout/CAMOutputs/GerberFiles/copper_bottom.gbr]

G04 EAGLE Gerber RS-274X export*
G75*
%MOMM*%
%FSLAX34Y34*%
%LPD*%
%INBottom Copper*%
%IPPOS*%
%AMOC8*
5,1,8,0,0,1.08239X$1,22.5*%
G01*
%ADD10C,0.130000*%
%ADD11C,0.152400*%
%ADD12R,1.308000X1.308000*%
%ADD13C,1.308000*%
%ADD14C,1.524000*%
%ADD15P,1.649562X8X22.500000*%
%ADD16C,0.400000*%


D10*
X76200Y76200D02*
X-95700Y76200D01*
X-95700Y228600D02*
X76200Y228600D01*
X-76200Y227950D02*
X-76200Y76850D01*
X-79392Y102200D01*
X-73008Y102200D01*
X-76200Y76850D01*
X-77500Y102200D01*
X-74900Y102200D02*
X-76200Y76850D01*
X-78800Y102200D01*
X-73600Y102200D02*
X-76200Y76850D01*
X-79392Y202600D02*
X-76200Y227950D01*
X-79392Y202600D02*
X-73008Y202600D01*
X-76200Y227950D01*
X-77500Y202600D01*
X-74900Y202600D02*
X-76200Y227950D01*
X-78800Y202600D01*
X-73600Y202600D02*
X-76200Y227950D01*
D11*
X-84965Y131261D02*
X-85254Y131124D01*
X-85546Y130994D01*
X-85842Y130871D01*
X-86140Y130756D01*
X-86441Y130647D01*
X-86744Y130546D01*
X-87050Y130452D01*
X-87357Y130365D01*
X-87667Y130286D01*
X-87979Y130214D01*
X-88292Y130150D01*
X-88607Y130093D01*
X-88923Y130043D01*
X-89240Y130001D01*
X-89558Y129967D01*
X-89876Y129940D01*
X-90196Y129921D01*
X-90515Y129910D01*
X-90835Y129906D01*
X-84964Y131261D02*
X-84856Y131300D01*
X-84749Y131343D01*
X-84644Y131389D01*
X-84541Y131439D01*
X-84439Y131493D01*
X-84339Y131550D01*
X-84241Y131611D01*
X-84145Y131675D01*
X-84052Y131742D01*
X-83961Y131812D01*
X-83872Y131886D01*
X-83786Y131962D01*
X-83703Y132042D01*
X-83622Y132124D01*
X-83544Y132209D01*
X-83470Y132296D01*
X-83398Y132387D01*
X-83329Y132479D01*
X-83264Y132574D01*
X-83202Y132671D01*
X-83143Y132770D01*
X-83088Y132871D01*
X-83037Y132974D01*
X-82989Y133079D01*
X-82944Y133185D01*
X-82903Y133292D01*
X-82866Y133401D01*
X-82833Y133512D01*
X-82804Y133623D01*
X-82778Y133735D01*
X-82756Y133848D01*
X-82739Y133962D01*
X-82725Y134076D01*
X-82715Y134191D01*
X-82709Y134306D01*
X-82707Y134421D01*
X-82709Y134536D01*
X-82715Y134651D01*
X-82725Y134766D01*
X-82739Y134880D01*
X-82756Y134994D01*
X-82778Y135107D01*
X-82804Y135219D01*
X-82833Y135331D01*
X-82866Y135441D01*
X-82903Y135550D01*
X-82944Y135658D01*
X-82989Y135764D01*
X-83037Y135869D01*
X-83088Y135971D01*
X-83144Y136073D01*
X-83202Y136172D01*
X-83264Y136269D01*
X-83330Y136364D01*
X-83398Y136456D01*
X-83470Y136546D01*
X-83544Y136634D01*
X-83622Y136719D01*
X-83703Y136801D01*
X-83786Y136880D01*
X-83872Y136957D01*
X-83961Y137030D01*
X-84052Y137101D01*
X-84146Y137168D01*
X-84241Y137232D01*
X-84339Y137293D01*
X-84439Y137350D01*
X-84541Y137403D01*
X-84645Y137454D01*
X-84750Y137500D01*
X-84857Y137543D01*
X-84965Y137582D01*
X-85254Y137719D01*
X-85546Y137849D01*
X-85842Y137972D01*
X-86140Y138087D01*
X-86441Y138196D01*
X-86744Y138297D01*
X-87050Y138391D01*
X-87357Y138478D01*
X-87667Y138557D01*
X-87979Y138629D01*
X-88292Y138693D01*
X-88607Y138750D01*
X-88923Y138800D01*
X-89240Y138842D01*
X-89558Y138876D01*
X-89876Y138903D01*
X-90196Y138922D01*
X-90515Y138933D01*
X-90835Y138937D01*
X-90835Y129906D02*
X-91155Y129910D01*
X-91474Y129921D01*
X-91794Y129940D01*
X-92112Y129967D01*
X-92430Y130001D01*
X-92747Y130043D01*
X-93063Y130093D01*
X-93378Y130150D01*
X-93691Y130214D01*
X-94003Y130286D01*
X-94313Y130365D01*
X-94620Y130452D01*
X-94926Y130546D01*
X-95229Y130647D01*
X-95530Y130756D01*
X-95828Y130871D01*
X-96124Y130994D01*
X-96416Y131124D01*
X-96705Y131261D01*
X-96706Y131260D02*
X-96814Y131299D01*
X-96921Y131342D01*
X-97026Y131388D01*
X-97130Y131439D01*
X-97232Y131492D01*
X-97332Y131549D01*
X-97430Y131610D01*
X-97525Y131674D01*
X-97619Y131741D01*
X-97710Y131812D01*
X-97799Y131885D01*
X-97885Y131962D01*
X-97968Y132041D01*
X-98049Y132123D01*
X-98127Y132208D01*
X-98201Y132296D01*
X-98273Y132386D01*
X-98342Y132479D01*
X-98407Y132573D01*
X-98469Y132670D01*
X-98527Y132770D01*
X-98583Y132871D01*
X-98634Y132973D01*
X-98682Y133078D01*
X-98727Y133184D01*
X-98768Y133292D01*
X-98805Y133401D01*
X-98838Y133511D01*
X-98867Y133623D01*
X-98893Y133735D01*
X-98915Y133848D01*
X-98932Y133962D01*
X-98946Y134076D01*
X-98956Y134191D01*
X-98962Y134306D01*
X-98964Y134421D01*
X-96705Y137582D02*
X-96416Y137719D01*
X-96124Y137849D01*
X-95828Y137972D01*
X-95530Y138087D01*
X-95229Y138196D01*
X-94926Y138297D01*
X-94620Y138391D01*
X-94313Y138478D01*
X-94003Y138557D01*
X-93691Y138629D01*
X-93378Y138693D01*
X-93063Y138750D01*
X-92747Y138800D01*
X-92430Y138842D01*
X-92112Y138876D01*
X-91794Y138903D01*
X-91474Y138922D01*
X-91155Y138933D01*
X-90835Y138937D01*
X-96705Y137582D02*
X-96813Y137543D01*
X-96920Y137500D01*
X-97025Y137454D01*
X-97129Y137403D01*
X-97231Y137350D01*
X-97331Y137293D01*
X-97429Y137232D01*
X-97524Y137168D01*
X-97618Y137101D01*
X-97709Y137030D01*
X-97798Y136957D01*
X-97884Y136880D01*
X-97967Y136801D01*
X-98048Y136719D01*
X-98126Y136634D01*
X-98200Y136546D01*
X-98272Y136456D01*
X-98341Y136363D01*
X-98406Y136269D01*
X-98468Y136172D01*
X-98526Y136072D01*
X-98582Y135971D01*
X-98633Y135868D01*
X-98681Y135764D01*
X-98726Y135658D01*
X-98767Y135550D01*
X-98804Y135441D01*
X-98837Y135331D01*
X-98866Y135219D01*
X-98892Y135107D01*
X-98914Y134994D01*
X-98931Y134880D01*
X-98945Y134766D01*
X-98955Y134651D01*
X-98961Y134536D01*
X-98963Y134421D01*
X-95351Y130809D02*
X-86319Y138034D01*
X-98060Y144912D02*
X-98963Y144912D01*
X-98060Y144912D02*
X-98060Y145815D01*
X-98963Y145815D01*
X-98963Y144912D01*
X-89932Y151790D02*
X-89932Y157208D01*
X-89934Y157326D01*
X-89940Y157444D01*
X-89949Y157562D01*
X-89963Y157679D01*
X-89980Y157796D01*
X-90001Y157913D01*
X-90026Y158028D01*
X-90055Y158143D01*
X-90088Y158257D01*
X-90124Y158369D01*
X-90164Y158480D01*
X-90207Y158590D01*
X-90254Y158699D01*
X-90304Y158806D01*
X-90359Y158911D01*
X-90416Y159014D01*
X-90477Y159115D01*
X-90541Y159215D01*
X-90608Y159312D01*
X-90678Y159407D01*
X-90752Y159499D01*
X-90828Y159590D01*
X-90908Y159677D01*
X-90990Y159762D01*
X-91075Y159844D01*
X-91162Y159924D01*
X-91253Y160000D01*
X-91345Y160074D01*
X-91440Y160144D01*
X-91537Y160211D01*
X-91637Y160275D01*
X-91738Y160336D01*
X-91841Y160393D01*
X-91946Y160448D01*
X-92053Y160498D01*
X-92162Y160545D01*
X-92272Y160588D01*
X-92383Y160628D01*
X-92495Y160664D01*
X-92609Y160697D01*
X-92724Y160726D01*
X-92839Y160751D01*
X-92956Y160772D01*
X-93073Y160789D01*
X-93190Y160803D01*
X-93308Y160812D01*
X-93426Y160818D01*
X-93544Y160820D01*
X-93544Y160821D02*
X-94447Y160821D01*
X-94580Y160819D01*
X-94712Y160813D01*
X-94844Y160803D01*
X-94976Y160790D01*
X-95108Y160772D01*
X-95238Y160751D01*
X-95369Y160726D01*
X-95498Y160697D01*
X-95626Y160664D01*
X-95754Y160628D01*
X-95880Y160588D01*
X-96005Y160544D01*
X-96129Y160496D01*
X-96251Y160445D01*
X-96372Y160390D01*
X-96491Y160332D01*
X-96609Y160270D01*
X-96724Y160205D01*
X-96838Y160136D01*
X-96949Y160065D01*
X-97058Y159989D01*
X-97165Y159911D01*
X-97270Y159830D01*
X-97372Y159745D01*
X-97472Y159658D01*
X-97569Y159568D01*
X-97664Y159475D01*
X-97755Y159379D01*
X-97844Y159281D01*
X-97930Y159180D01*
X-98013Y159076D01*
X-98093Y158970D01*
X-98169Y158862D01*
X-98243Y158752D01*
X-98313Y158639D01*
X-98380Y158525D01*
X-98443Y158408D01*
X-98503Y158290D01*
X-98560Y158170D01*
X-98613Y158048D01*
X-98662Y157925D01*
X-98708Y157801D01*
X-98750Y157675D01*
X-98788Y157548D01*
X-98823Y157420D01*
X-98854Y157291D01*
X-98881Y157162D01*
X-98904Y157031D01*
X-98924Y156900D01*
X-98939Y156768D01*
X-98951Y156636D01*
X-98959Y156504D01*
X-98963Y156371D01*
X-98963Y156239D01*
X-98959Y156106D01*
X-98951Y155974D01*
X-98939Y155842D01*
X-98924Y155710D01*
X-98904Y155579D01*
X-98881Y155448D01*
X-98854Y155319D01*
X-98823Y155190D01*
X-98788Y155062D01*
X-98750Y154935D01*
X-98708Y154809D01*
X-98662Y154685D01*
X-98613Y154562D01*
X-98560Y154440D01*
X-98503Y154320D01*
X-98443Y154202D01*
X-98380Y154085D01*
X-98313Y153971D01*
X-98243Y153858D01*
X-98169Y153748D01*
X-98093Y153640D01*
X-98013Y153534D01*
X-97930Y153430D01*
X-97844Y153329D01*
X-97755Y153231D01*
X-97664Y153135D01*
X-97569Y153042D01*
X-97472Y152952D01*
X-97372Y152865D01*
X-97270Y152780D01*
X-97165Y152699D01*
X-97058Y152621D01*
X-96949Y152545D01*
X-96838Y152474D01*
X-96724Y152405D01*
X-96609Y152340D01*
X-96491Y152278D01*
X-96372Y152220D01*
X-96251Y152165D01*
X-96129Y152114D01*
X-96005Y152066D01*
X-95880Y152022D01*
X-95754Y151982D01*
X-95626Y151946D01*
X-95498Y151913D01*
X-95369Y151884D01*
X-95238Y151859D01*
X-95108Y151838D01*
X-94976Y151820D01*
X-94844Y151807D01*
X-94712Y151797D01*
X-94580Y151791D01*
X-94447Y151789D01*
X-94447Y151790D02*
X-89932Y151790D01*
X-89755Y151792D01*
X-89577Y151799D01*
X-89400Y151810D01*
X-89224Y151825D01*
X-89048Y151844D01*
X-88872Y151868D01*
X-88697Y151896D01*
X-88522Y151929D01*
X-88349Y151966D01*
X-88176Y152007D01*
X-88005Y152052D01*
X-87835Y152101D01*
X-87666Y152155D01*
X-87498Y152212D01*
X-87332Y152274D01*
X-87167Y152340D01*
X-87004Y152410D01*
X-86843Y152484D01*
X-86684Y152561D01*
X-86526Y152643D01*
X-86371Y152729D01*
X-86218Y152818D01*
X-86067Y152911D01*
X-85918Y153008D01*
X-85772Y153108D01*
X-85628Y153212D01*
X-85487Y153319D01*
X-85349Y153430D01*
X-85213Y153544D01*
X-85080Y153662D01*
X-84950Y153782D01*
X-84823Y153906D01*
X-84699Y154033D01*
X-84579Y154163D01*
X-84461Y154296D01*
X-84347Y154431D01*
X-84236Y154570D01*
X-84129Y154711D01*
X-84025Y154855D01*
X-83925Y155001D01*
X-83828Y155150D01*
X-83735Y155301D01*
X-83646Y155454D01*
X-83560Y155609D01*
X-83478Y155767D01*
X-83401Y155926D01*
X-83327Y156087D01*
X-83257Y156250D01*
X-83191Y156415D01*
X-83129Y156581D01*
X-83072Y156749D01*
X-83018Y156918D01*
X-82969Y157088D01*
X-82924Y157259D01*
X-82883Y157432D01*
X-82846Y157605D01*
X-82813Y157780D01*
X-82785Y157955D01*
X-82761Y158131D01*
X-82742Y158307D01*
X-82727Y158483D01*
X-82716Y158660D01*
X-82709Y158838D01*
X-82707Y159015D01*
X-84965Y168776D02*
X-85254Y168639D01*
X-85546Y168509D01*
X-85842Y168386D01*
X-86140Y168271D01*
X-86441Y168162D01*
X-86744Y168061D01*
X-87050Y167967D01*
X-87357Y167880D01*
X-87667Y167801D01*
X-87979Y167729D01*
X-88292Y167665D01*
X-88607Y167608D01*
X-88923Y167558D01*
X-89240Y167516D01*
X-89558Y167482D01*
X-89876Y167455D01*
X-90196Y167436D01*
X-90515Y167425D01*
X-90835Y167421D01*
X-84964Y168776D02*
X-84856Y168815D01*
X-84749Y168858D01*
X-84644Y168904D01*
X-84541Y168954D01*
X-84439Y169008D01*
X-84339Y169065D01*
X-84241Y169126D01*
X-84145Y169190D01*
X-84052Y169257D01*
X-83961Y169327D01*
X-83872Y169401D01*
X-83786Y169477D01*
X-83703Y169557D01*
X-83622Y169639D01*
X-83544Y169724D01*
X-83470Y169811D01*
X-83398Y169902D01*
X-83329Y169994D01*
X-83264Y170089D01*
X-83202Y170186D01*
X-83143Y170285D01*
X-83088Y170386D01*
X-83037Y170489D01*
X-82989Y170594D01*
X-82944Y170700D01*
X-82903Y170807D01*
X-82866Y170916D01*
X-82833Y171027D01*
X-82804Y171138D01*
X-82778Y171250D01*
X-82756Y171363D01*
X-82739Y171477D01*
X-82725Y171591D01*
X-82715Y171706D01*
X-82709Y171821D01*
X-82707Y171936D01*
X-82709Y172051D01*
X-82715Y172166D01*
X-82725Y172281D01*
X-82739Y172395D01*
X-82756Y172509D01*
X-82778Y172622D01*
X-82804Y172734D01*
X-82833Y172846D01*
X-82866Y172956D01*
X-82903Y173065D01*
X-82944Y173173D01*
X-82989Y173279D01*
X-83037Y173384D01*
X-83088Y173486D01*
X-83144Y173588D01*
X-83202Y173687D01*
X-83264Y173784D01*
X-83330Y173879D01*
X-83398Y173971D01*
X-83470Y174061D01*
X-83544Y174149D01*
X-83622Y174234D01*
X-83703Y174316D01*
X-83786Y174395D01*
X-83872Y174472D01*
X-83961Y174545D01*
X-84052Y174616D01*
X-84146Y174683D01*
X-84241Y174747D01*
X-84339Y174808D01*
X-84439Y174865D01*
X-84541Y174918D01*
X-84645Y174969D01*
X-84750Y175015D01*
X-84857Y175058D01*
X-84965Y175097D01*
X-85254Y175234D01*
X-85546Y175364D01*
X-85842Y175487D01*
X-86140Y175602D01*
X-86441Y175711D01*
X-86744Y175812D01*
X-87050Y175906D01*
X-87357Y175993D01*
X-87667Y176072D01*
X-87979Y176144D01*
X-88292Y176208D01*
X-88607Y176265D01*
X-88923Y176315D01*
X-89240Y176357D01*
X-89558Y176391D01*
X-89876Y176418D01*
X-90196Y176437D01*
X-90515Y176448D01*
X-90835Y176452D01*
X-90835Y167421D02*
X-91155Y167425D01*
X-91474Y167436D01*
X-91794Y167455D01*
X-92112Y167482D01*
X-92430Y167516D01*
X-92747Y167558D01*
X-93063Y167608D01*
X-93378Y167665D01*
X-93691Y167729D01*
X-94003Y167801D01*
X-94313Y167880D01*
X-94620Y167967D01*
X-94926Y168061D01*
X-95229Y168162D01*
X-95530Y168271D01*
X-95828Y168386D01*
X-96124Y168509D01*
X-96416Y168639D01*
X-96705Y168776D01*
X-96706Y168775D02*
X-96814Y168814D01*
X-96921Y168857D01*
X-97026Y168903D01*
X-97130Y168954D01*
X-97232Y169007D01*
X-97332Y169064D01*
X-97430Y169125D01*
X-97525Y169189D01*
X-97619Y169256D01*
X-97710Y169327D01*
X-97799Y169400D01*
X-97885Y169477D01*
X-97968Y169556D01*
X-98049Y169638D01*
X-98127Y169723D01*
X-98201Y169811D01*
X-98273Y169901D01*
X-98342Y169994D01*
X-98407Y170088D01*
X-98469Y170185D01*
X-98527Y170285D01*
X-98583Y170386D01*
X-98634Y170488D01*
X-98682Y170593D01*
X-98727Y170699D01*
X-98768Y170807D01*
X-98805Y170916D01*
X-98838Y171026D01*
X-98867Y171138D01*
X-98893Y171250D01*
X-98915Y171363D01*
X-98932Y171477D01*
X-98946Y171591D01*
X-98956Y171706D01*
X-98962Y171821D01*
X-98964Y171936D01*
X-96705Y175097D02*
X-96416Y175234D01*
X-96124Y175364D01*
X-95828Y175487D01*
X-95530Y175602D01*
X-95229Y175711D01*
X-94926Y175812D01*
X-94620Y175906D01*
X-94313Y175993D01*
X-94003Y176072D01*
X-93691Y176144D01*
X-93378Y176208D01*
X-93063Y176265D01*
X-92747Y176315D01*
X-92430Y176357D01*
X-92112Y176391D01*
X-91794Y176418D01*
X-91474Y176437D01*
X-91155Y176448D01*
X-90835Y176452D01*
X-96705Y175097D02*
X-96813Y175058D01*
X-96920Y175015D01*
X-97025Y174969D01*
X-97129Y174918D01*
X-97231Y174865D01*
X-97331Y174808D01*
X-97429Y174747D01*
X-97524Y174683D01*
X-97618Y174616D01*
X-97709Y174545D01*
X-97798Y174472D01*
X-97884Y174395D01*
X-97967Y174316D01*
X-98048Y174234D01*
X-98126Y174149D01*
X-98200Y174061D01*
X-98272Y173971D01*
X-98341Y173878D01*
X-98406Y173784D01*
X-98468Y173687D01*
X-98526Y173587D01*
X-98582Y173486D01*
X-98633Y173383D01*
X-98681Y173279D01*
X-98726Y173173D01*
X-98767Y173065D01*
X-98804Y172956D01*
X-98837Y172846D01*
X-98866Y172734D01*
X-98892Y172622D01*
X-98914Y172509D01*
X-98931Y172395D01*
X-98945Y172281D01*
X-98955Y172166D01*
X-98961Y172051D01*
X-98963Y171936D01*
X-95351Y168324D02*
X-86319Y175549D01*
D12*
X444400Y24200D03*
D13*
X444400Y44200D03*
X444400Y64200D03*
X444400Y84200D03*
D12*
X528200Y24200D03*
D13*
X528200Y44200D03*
X528200Y64200D03*
X528200Y84200D03*
D12*
X533000Y135800D03*
D13*
X533000Y155800D03*
X533000Y175800D03*
X533000Y195800D03*
D12*
X446800Y137800D03*
D13*
X446800Y157800D03*
X446800Y177800D03*
X446800Y197800D03*
D12*
X480000Y310000D03*
D13*
X460000Y310000D03*
X440000Y310000D03*
X420000Y310000D03*
D12*
X360000Y310000D03*
D13*
X340000Y310000D03*
X320000Y310000D03*
X300000Y310000D03*
D12*
X240000Y310000D03*
D13*
X220000Y310000D03*
X200000Y310000D03*
X180000Y310000D03*
D12*
X120000Y310000D03*
D13*
X100000Y310000D03*
X80000Y310000D03*
X60000Y310000D03*
D14*
X88900Y83820D02*
X88900Y68580D01*
X114300Y68580D02*
X114300Y83820D01*
X139700Y83820D02*
X139700Y68580D01*
X165100Y68580D02*
X165100Y83820D01*
X190500Y83820D02*
X190500Y68580D01*
X215900Y68580D02*
X215900Y83820D01*
X241300Y83820D02*
X241300Y68580D01*
X266700Y68580D02*
X266700Y83820D01*
X292100Y83820D02*
X292100Y68580D01*
X317500Y68580D02*
X317500Y83820D01*
X342900Y83820D02*
X342900Y68580D01*
X368300Y68580D02*
X368300Y83820D01*
X368300Y220980D02*
X368300Y236220D01*
X342900Y236220D02*
X342900Y220980D01*
X317500Y220980D02*
X317500Y236220D01*
X292100Y236220D02*
X292100Y220980D01*
X266700Y220980D02*
X266700Y236220D01*
X241300Y236220D02*
X241300Y220980D01*
X215900Y220980D02*
X215900Y236220D01*
X190500Y236220D02*
X190500Y220980D01*
X165100Y220980D02*
X165100Y236220D01*
X139700Y236220D02*
X139700Y220980D01*
X114300Y220980D02*
X114300Y236220D01*
X88900Y236220D02*
X88900Y220980D01*
X32220Y117700D02*
X16980Y117700D01*
X16980Y143100D02*
X32220Y143100D01*
X32220Y198900D02*
X16980Y198900D01*
X16980Y173500D02*
X32220Y173500D01*
X222800Y23020D02*
X222800Y7780D01*
X248200Y7780D02*
X248200Y23020D01*
X273600Y23020D02*
X273600Y7780D01*
D15*
X182000Y15400D03*
D16*
X355600Y25400D02*
X441325Y25400D01*
X355600Y25400D02*
X355600Y88900D01*
X346075Y98425D01*
X317500Y98425D01*
X317500Y76200D01*
X441325Y25400D02*
X444400Y24200D01*
X441325Y44450D02*
X431800Y44450D01*
X365125Y111125D01*
X292100Y111125D01*
X292100Y76200D01*
X441325Y44450D02*
X444400Y44200D01*
X444500Y66675D02*
X527050Y66675D01*
X444500Y66675D02*
X444400Y64200D01*
X527050Y66675D02*
X528200Y64200D01*
X460375Y165100D02*
X447675Y177800D01*
X460375Y165100D02*
X460375Y117475D01*
X431800Y88900D01*
X431800Y76200D01*
X441325Y66675D01*
X446800Y177800D02*
X447675Y177800D01*
X441325Y66675D02*
X444400Y64200D01*
X530225Y177800D02*
X492125Y215900D01*
X492125Y250825D02*
X492125Y317500D01*
X492125Y250825D02*
X492125Y215900D01*
X492125Y317500D02*
X488950Y320675D01*
X441325Y320675D01*
X441325Y311150D01*
X530225Y177800D02*
X533000Y175800D01*
X440000Y310000D02*
X441325Y311150D01*
X446800Y177800D02*
X330200Y177800D01*
X330200Y241300D01*
X339725Y250825D01*
X492125Y250825D01*
X88900Y76200D02*
X47625Y117475D01*
X25400Y117475D01*
X24600Y117700D01*
X82550Y311150D02*
X98425Y327025D01*
X168275Y327025D01*
X168275Y304800D01*
X174625Y298450D01*
X196850Y298450D01*
X196850Y307975D01*
X82550Y311150D02*
X80000Y310000D01*
X196850Y307975D02*
X200000Y310000D01*
X320675Y307975D02*
X327025Y307975D01*
X336550Y298450D01*
X371475Y298450D01*
X371475Y317500D01*
X355600Y333375D01*
X200025Y333375D01*
X200025Y311150D01*
X320000Y310000D02*
X320675Y307975D01*
X200025Y311150D02*
X200000Y310000D01*
X22225Y120650D02*
X3175Y139700D01*
X3175Y203200D01*
X12700Y212725D01*
X79375Y212725D01*
X85725Y206375D01*
X127000Y206375D01*
X127000Y250825D01*
X174625Y298450D01*
X22225Y120650D02*
X24600Y117700D01*
X387350Y133350D02*
X431800Y88900D01*
X387350Y133350D02*
X203200Y133350D01*
X203200Y19050D01*
X187325Y3175D01*
X88900Y3175D01*
X88900Y76200D01*
X114300Y76200D02*
X47625Y142875D01*
X25400Y142875D01*
X24600Y143100D01*
X60325Y311150D02*
X82550Y333375D01*
X177800Y333375D01*
X177800Y311150D01*
X60325Y311150D02*
X60000Y310000D01*
X177800Y311150D02*
X180000Y310000D01*
X301625Y307975D02*
X317500Y292100D01*
X377825Y292100D02*
X419100Y292100D01*
X377825Y292100D02*
X317500Y292100D01*
X419100Y292100D02*
X419100Y307975D01*
X301625Y307975D02*
X300000Y310000D01*
X419100Y307975D02*
X420000Y310000D01*
X466725Y85725D02*
X527050Y85725D01*
X466725Y85725D02*
X444500Y85725D01*
X444400Y84200D01*
X527050Y85725D02*
X528200Y84200D01*
X546100Y180975D02*
X533400Y193675D01*
X546100Y180975D02*
X546100Y101600D01*
X530225Y85725D01*
X533400Y193675D02*
X533000Y195800D01*
X530225Y85725D02*
X528200Y84200D01*
X466725Y177800D02*
X447675Y196850D01*
X466725Y177800D02*
X466725Y85725D01*
X447675Y196850D02*
X446800Y197800D01*
X422275Y311150D02*
X438150Y327025D01*
X530225Y327025D01*
X530225Y196850D01*
X422275Y311150D02*
X420000Y310000D01*
X530225Y196850D02*
X533000Y195800D01*
X193675Y333375D02*
X177800Y333375D01*
X193675Y333375D02*
X193675Y336550D01*
X196850Y339725D01*
X377825Y339725D01*
X377825Y292100D01*
X136525Y53975D02*
X114300Y76200D01*
X136525Y53975D02*
X177800Y53975D01*
X177800Y165100D01*
X228600Y215900D01*
X228600Y241300D01*
X298450Y311150D01*
X300000Y310000D01*
X463550Y22225D02*
X527050Y22225D01*
X463550Y22225D02*
X463550Y12700D01*
X457200Y6350D01*
X304800Y6350D01*
X304800Y95250D01*
X314325Y104775D01*
X355600Y104775D01*
X355600Y98425D01*
X368300Y85725D01*
X368300Y76200D01*
X527050Y22225D02*
X528200Y24200D01*
X527050Y41275D02*
X457200Y41275D01*
X457200Y15875D01*
X454025Y12700D01*
X342900Y12700D01*
X342900Y76200D01*
X527050Y41275D02*
X528200Y44200D01*
X530225Y136525D02*
X457200Y209550D01*
X374650Y209550D01*
X371475Y206375D01*
X342900Y206375D01*
X342900Y228600D01*
X530225Y136525D02*
X533000Y135800D01*
X530225Y158750D02*
X460375Y228600D01*
X368300Y228600D01*
X530225Y158750D02*
X533000Y155800D01*
X444500Y139700D02*
X292100Y139700D01*
X292100Y228600D01*
X444500Y139700D02*
X446800Y137800D01*
X444500Y158750D02*
X317500Y158750D01*
X317500Y228600D01*
X444500Y158750D02*
X446800Y157800D01*
X473075Y307975D02*
X479425Y307975D01*
X473075Y307975D02*
X422275Y257175D01*
X279400Y257175D01*
X279400Y215900D01*
X269875Y206375D01*
X241300Y206375D01*
X241300Y228600D01*
X479425Y307975D02*
X480000Y310000D01*
X457200Y307975D02*
X412750Y263525D01*
X266700Y263525D01*
X266700Y228600D01*
X457200Y307975D02*
X460000Y310000D01*
X358775Y311150D02*
X342900Y327025D01*
X250825Y327025D01*
X250825Y288925D01*
X190500Y228600D01*
X358775Y311150D02*
X360000Y310000D01*
X339725Y311150D02*
X330200Y320675D01*
X257175Y320675D01*
X257175Y279400D01*
X215900Y238125D01*
X215900Y228600D01*
X340000Y310000D02*
X339725Y311150D01*
X238125Y307975D02*
X177800Y247650D01*
X177800Y215900D01*
X168275Y206375D01*
X139700Y206375D01*
X139700Y228600D01*
X238125Y307975D02*
X240000Y310000D01*
X219075Y307975D02*
X165100Y254000D01*
X165100Y228600D01*
X219075Y307975D02*
X220000Y310000D01*
X117475Y307975D02*
X88900Y279400D01*
X88900Y228600D01*
X117475Y307975D02*
X120000Y310000D01*
X111125Y171450D02*
X25400Y171450D01*
X111125Y171450D02*
X111125Y111125D01*
X139700Y82550D01*
X139700Y76200D01*
X25400Y171450D02*
X24600Y173500D01*
X146050Y95250D02*
X165100Y76200D01*
X146050Y95250D02*
X146050Y146050D01*
X95250Y196850D01*
X25400Y196850D01*
X24600Y198900D01*
X190500Y22225D02*
X184150Y15875D01*
X190500Y22225D02*
X190500Y76200D01*
X184150Y15875D02*
X182000Y15400D01*
X215900Y22225D02*
X222250Y15875D01*
X215900Y22225D02*
X215900Y76200D01*
X222250Y15875D02*
X222800Y15400D01*
X241300Y22225D02*
X247650Y15875D01*
X241300Y22225D02*
X241300Y76200D01*
X247650Y15875D02*
X248200Y15400D01*
X266700Y22225D02*
X273050Y15875D01*
X266700Y22225D02*
X266700Y76200D01*
X273050Y15875D02*
X273600Y15400D01*
X101600Y311150D02*
X111125Y320675D01*
X133350Y320675D01*
X133350Y266700D01*
X114300Y247650D01*
X114300Y228600D01*
X100000Y310000D02*
X101600Y311150D01*
M02*
