# Supplementary material for: Celestial compass sensor mimics the insect eye for navigation under cloudy and occluded skies
Source: Commun Eng. 2023 Nov 15;2:82. doi: 10.1038/s44172-023-00132-w (PMC10955862; doi:10.1038/s44172-023-00132-w)
Supplement: Supplementary file 4 — Supplementary Data 1 [file 44172_2023_132_MOESM4_ESM.zip › I2C Breakout/CAMOutputs/GerberFiles/gerber_job.gbrjob]

{
    "Header": {
        "Comment": "All values are metric (mm)",
        "CreationDate": "2021-11-22T16:59:51Z",
        "GenerationSoftware": {
            "Application": "EAGLE",
            "Vendor": "Autodesk",
            "Version": "9.6.2"
        },
        "Part": "Single"
    },
    "Overall": {
        "BoardThickness": 1.57,
        "LayerNumber": 2,
        "Name": {
            "ProjectId": "Breakout"
        },
        "Owner": "Robert Mitchell <r.mitchell@ed.ac.uk>",
        "Size": {
            "X": 66,
            "Y": 39
        }
    }
}
