# Supplementary material for: Celestial compass sensor mimics the insect eye for navigation under cloudy and occluded skies
Source: Commun Eng. 2023 Nov 15;2:82. doi: 10.1038/s44172-023-00132-w (PMC10955862; doi:10.1038/s44172-023-00132-w)
Supplement: Supplementary file 4 — Supplementary Data 1 [file 44172_2023_132_MOESM4_ESM.zip › I2C Breakout/CAMOutputs/GerberFiles/profile.gbr]

G04 EAGLE Gerber RS-274X export*
G75*
%MOMM*%
%FSLAX34Y34*%
%LPD*%
%IN*%
%IPPOS*%
%AMOC8*
5,1,8,0,0,1.08239X$1,22.5*%
G01*
%ADD10C,0.254000*%


D10*
X-30000Y-10000D02*
X-10000Y-30000D01*
X610000Y-30000D01*
X630000Y-10000D01*
X630000Y340000D01*
X610000Y360000D01*
X-10000Y360000D01*
X-30000Y340000D01*
X-30000Y-10000D01*
X20000Y-604D02*
X19927Y-1811D01*
X19781Y-3011D01*
X19563Y-4200D01*
X19274Y-5373D01*
X18915Y-6527D01*
X18486Y-7657D01*
X17990Y-8759D01*
X17428Y-9830D01*
X16803Y-10864D01*
X16116Y-11859D01*
X15371Y-12810D01*
X14569Y-13715D01*
X13715Y-14569D01*
X12810Y-15371D01*
X11859Y-16116D01*
X10864Y-16803D01*
X9830Y-17428D01*
X8759Y-17990D01*
X7657Y-18486D01*
X6527Y-18915D01*
X5373Y-19274D01*
X4200Y-19563D01*
X3011Y-19781D01*
X1811Y-19927D01*
X604Y-20000D01*
X-604Y-20000D01*
X-1811Y-19927D01*
X-3011Y-19781D01*
X-4200Y-19563D01*
X-5373Y-19274D01*
X-6527Y-18915D01*
X-7657Y-18486D01*
X-8759Y-17990D01*
X-9830Y-17428D01*
X-10864Y-16803D01*
X-11859Y-16116D01*
X-12810Y-15371D01*
X-13715Y-14569D01*
X-14569Y-13715D01*
X-15371Y-12810D01*
X-16116Y-11859D01*
X-16803Y-10864D01*
X-17428Y-9830D01*
X-17990Y-8759D01*
X-18486Y-7657D01*
X-18915Y-6527D01*
X-19274Y-5373D01*
X-19563Y-4200D01*
X-19781Y-3011D01*
X-19927Y-1811D01*
X-20000Y-604D01*
X-20000Y604D01*
X-19927Y1811D01*
X-19781Y3011D01*
X-19563Y4200D01*
X-19274Y5373D01*
X-18915Y6527D01*
X-18486Y7657D01*
X-17990Y8759D01*
X-17428Y9830D01*
X-16803Y10864D01*
X-16116Y11859D01*
X-15371Y12810D01*
X-14569Y13715D01*
X-13715Y14569D01*
X-12810Y15371D01*
X-11859Y16116D01*
X-10864Y16803D01*
X-9830Y17428D01*
X-8759Y17990D01*
X-7657Y18486D01*
X-6527Y18915D01*
X-5373Y19274D01*
X-4200Y19563D01*
X-3011Y19781D01*
X-1811Y19927D01*
X-604Y20000D01*
X604Y20000D01*
X1811Y19927D01*
X3011Y19781D01*
X4200Y19563D01*
X5373Y19274D01*
X6527Y18915D01*
X7657Y18486D01*
X8759Y17990D01*
X9830Y17428D01*
X10864Y16803D01*
X11859Y16116D01*
X12810Y15371D01*
X13715Y14569D01*
X14569Y13715D01*
X15371Y12810D01*
X16116Y11859D01*
X16803Y10864D01*
X17428Y9830D01*
X17990Y8759D01*
X18486Y7657D01*
X18915Y6527D01*
X19274Y5373D01*
X19563Y4200D01*
X19781Y3011D01*
X19927Y1811D01*
X20000Y604D01*
X20000Y-604D01*
X620000Y-604D02*
X619927Y-1811D01*
X619781Y-3011D01*
X619563Y-4200D01*
X619274Y-5373D01*
X618915Y-6527D01*
X618486Y-7657D01*
X617990Y-8759D01*
X617428Y-9830D01*
X616803Y-10864D01*
X616116Y-11859D01*
X615371Y-12810D01*
X614569Y-13715D01*
X613715Y-14569D01*
X612810Y-15371D01*
X611859Y-16116D01*
X610864Y-16803D01*
X609830Y-17428D01*
X608759Y-17990D01*
X607657Y-18486D01*
X606527Y-18915D01*
X605373Y-19274D01*
X604200Y-19563D01*
X603011Y-19781D01*
X601811Y-19927D01*
X600604Y-20000D01*
X599396Y-20000D01*
X598189Y-19927D01*
X596989Y-19781D01*
X595800Y-19563D01*
X594627Y-19274D01*
X593473Y-18915D01*
X592343Y-18486D01*
X591241Y-17990D01*
X590170Y-17428D01*
X589136Y-16803D01*
X588141Y-16116D01*
X587190Y-15371D01*
X586285Y-14569D01*
X585431Y-13715D01*
X584629Y-12810D01*
X583884Y-11859D01*
X583197Y-10864D01*
X582572Y-9830D01*
X582010Y-8759D01*
X581514Y-7657D01*
X581085Y-6527D01*
X580726Y-5373D01*
X580437Y-4200D01*
X580219Y-3011D01*
X580073Y-1811D01*
X580000Y-604D01*
X580000Y604D01*
X580073Y1811D01*
X580219Y3011D01*
X580437Y4200D01*
X580726Y5373D01*
X581085Y6527D01*
X581514Y7657D01*
X582010Y8759D01*
X582572Y9830D01*
X583197Y10864D01*
X583884Y11859D01*
X584629Y12810D01*
X585431Y13715D01*
X586285Y14569D01*
X587190Y15371D01*
X588141Y16116D01*
X589136Y16803D01*
X590170Y17428D01*
X591241Y17990D01*
X592343Y18486D01*
X593473Y18915D01*
X594627Y19274D01*
X595800Y19563D01*
X596989Y19781D01*
X598189Y19927D01*
X599396Y20000D01*
X600604Y20000D01*
X601811Y19927D01*
X603011Y19781D01*
X604200Y19563D01*
X605373Y19274D01*
X606527Y18915D01*
X607657Y18486D01*
X608759Y17990D01*
X609830Y17428D01*
X610864Y16803D01*
X611859Y16116D01*
X612810Y15371D01*
X613715Y14569D01*
X614569Y13715D01*
X615371Y12810D01*
X616116Y11859D01*
X616803Y10864D01*
X617428Y9830D01*
X617990Y8759D01*
X618486Y7657D01*
X618915Y6527D01*
X619274Y5373D01*
X619563Y4200D01*
X619781Y3011D01*
X619927Y1811D01*
X620000Y604D01*
X620000Y-604D01*
X620000Y329396D02*
X619927Y328189D01*
X619781Y326989D01*
X619563Y325800D01*
X619274Y324627D01*
X618915Y323473D01*
X618486Y322343D01*
X617990Y321241D01*
X617428Y320170D01*
X616803Y319136D01*
X616116Y318141D01*
X615371Y317190D01*
X614569Y316285D01*
X613715Y315431D01*
X612810Y314629D01*
X611859Y313884D01*
X610864Y313197D01*
X609830Y312572D01*
X608759Y312010D01*
X607657Y311514D01*
X606527Y311085D01*
X605373Y310726D01*
X604200Y310437D01*
X603011Y310219D01*
X601811Y310073D01*
X600604Y310000D01*
X599396Y310000D01*
X598189Y310073D01*
X596989Y310219D01*
X595800Y310437D01*
X594627Y310726D01*
X593473Y311085D01*
X592343Y311514D01*
X591241Y312010D01*
X590170Y312572D01*
X589136Y313197D01*
X588141Y313884D01*
X587190Y314629D01*
X586285Y315431D01*
X585431Y316285D01*
X584629Y317190D01*
X583884Y318141D01*
X583197Y319136D01*
X582572Y320170D01*
X582010Y321241D01*
X581514Y322343D01*
X581085Y323473D01*
X580726Y324627D01*
X580437Y325800D01*
X580219Y326989D01*
X580073Y328189D01*
X580000Y329396D01*
X580000Y330604D01*
X580073Y331811D01*
X580219Y333011D01*
X580437Y334200D01*
X580726Y335373D01*
X581085Y336527D01*
X581514Y337657D01*
X582010Y338759D01*
X582572Y339830D01*
X583197Y340864D01*
X583884Y341859D01*
X584629Y342810D01*
X585431Y343715D01*
X586285Y344569D01*
X587190Y345371D01*
X588141Y346116D01*
X589136Y346803D01*
X590170Y347428D01*
X591241Y347990D01*
X592343Y348486D01*
X593473Y348915D01*
X594627Y349274D01*
X595800Y349563D01*
X596989Y349781D01*
X598189Y349927D01*
X599396Y350000D01*
X600604Y350000D01*
X601811Y349927D01*
X603011Y349781D01*
X604200Y349563D01*
X605373Y349274D01*
X606527Y348915D01*
X607657Y348486D01*
X608759Y347990D01*
X609830Y347428D01*
X610864Y346803D01*
X611859Y346116D01*
X612810Y345371D01*
X613715Y344569D01*
X614569Y343715D01*
X615371Y342810D01*
X616116Y341859D01*
X616803Y340864D01*
X617428Y339830D01*
X617990Y338759D01*
X618486Y337657D01*
X618915Y336527D01*
X619274Y335373D01*
X619563Y334200D01*
X619781Y333011D01*
X619927Y331811D01*
X620000Y330604D01*
X620000Y329396D01*
X20000Y329396D02*
X19927Y328189D01*
X19781Y326989D01*
X19563Y325800D01*
X19274Y324627D01*
X18915Y323473D01*
X18486Y322343D01*
X17990Y321241D01*
X17428Y320170D01*
X16803Y319136D01*
X16116Y318141D01*
X15371Y317190D01*
X14569Y316285D01*
X13715Y315431D01*
X12810Y314629D01*
X11859Y313884D01*
X10864Y313197D01*
X9830Y312572D01*
X8759Y312010D01*
X7657Y311514D01*
X6527Y311085D01*
X5373Y310726D01*
X4200Y310437D01*
X3011Y310219D01*
X1811Y310073D01*
X604Y310000D01*
X-604Y310000D01*
X-1811Y310073D01*
X-3011Y310219D01*
X-4200Y310437D01*
X-5373Y310726D01*
X-6527Y311085D01*
X-7657Y311514D01*
X-8759Y312010D01*
X-9830Y312572D01*
X-10864Y313197D01*
X-11859Y313884D01*
X-12810Y314629D01*
X-13715Y315431D01*
X-14569Y316285D01*
X-15371Y317190D01*
X-16116Y318141D01*
X-16803Y319136D01*
X-17428Y320170D01*
X-17990Y321241D01*
X-18486Y322343D01*
X-18915Y323473D01*
X-19274Y324627D01*
X-19563Y325800D01*
X-19781Y326989D01*
X-19927Y328189D01*
X-20000Y329396D01*
X-20000Y330604D01*
X-19927Y331811D01*
X-19781Y333011D01*
X-19563Y334200D01*
X-19274Y335373D01*
X-18915Y336527D01*
X-18486Y337657D01*
X-17990Y338759D01*
X-17428Y339830D01*
X-16803Y340864D01*
X-16116Y341859D01*
X-15371Y342810D01*
X-14569Y343715D01*
X-13715Y344569D01*
X-12810Y345371D01*
X-11859Y346116D01*
X-10864Y346803D01*
X-9830Y347428D01*
X-8759Y347990D01*
X-7657Y348486D01*
X-6527Y348915D01*
X-5373Y349274D01*
X-4200Y349563D01*
X-3011Y349781D01*
X-1811Y349927D01*
X-604Y350000D01*
X604Y350000D01*
X1811Y349927D01*
X3011Y349781D01*
X4200Y349563D01*
X5373Y349274D01*
X6527Y348915D01*
X7657Y348486D01*
X8759Y347990D01*
X9830Y347428D01*
X10864Y346803D01*
X11859Y346116D01*
X12810Y345371D01*
X13715Y344569D01*
X14569Y343715D01*
X15371Y342810D01*
X16116Y341859D01*
X16803Y340864D01*
X17428Y339830D01*
X17990Y338759D01*
X18486Y337657D01*
X18915Y336527D01*
X19274Y335373D01*
X19563Y334200D01*
X19781Y333011D01*
X19927Y331811D01*
X20000Y330604D01*
X20000Y329396D01*
M02*
