# Supplementary material for: Celestial compass sensor mimics the insect eye for navigation under cloudy and occluded skies
Source: Commun Eng. 2023 Nov 15;2:82. doi: 10.1038/s44172-023-00132-w (PMC10955862; doi:10.1038/s44172-023-00132-w)
Supplement: Supplementary file 4 — Supplementary Data 1 [file 44172_2023_132_MOESM4_ESM.zip › I2C Breakout/CAMOutputs/GerberFiles/silkscreen_top.gbr]

G04 EAGLE Gerber RS-274X export*
G75*
%MOMM*%
%FSLAX34Y34*%
%LPD*%
%INSilkscreen Top*%
%IPPOS*%
%AMOC8*
5,1,8,0,0,1.08239X$1,22.5*%
G01*
%ADD10C,0.127000*%
%ADD11C,0.254000*%
%ADD12C,0.101600*%
%ADD13C,0.152400*%


D10*
X434400Y4200D02*
X454400Y4200D01*
D11*
X459400Y104200D02*
X429400Y104200D01*
X422400Y4200D02*
X466400Y4200D01*
X466400Y22200D01*
X466400Y86200D02*
X466400Y104200D01*
X422400Y104200D01*
X422400Y4200D01*
X466400Y4200D02*
X472400Y4200D01*
X472400Y22200D01*
X466400Y22200D01*
X466400Y86200D01*
X472400Y86200D01*
X472400Y104200D01*
X466400Y104200D01*
D12*
X418492Y7408D02*
X418492Y5658D01*
X418490Y5577D01*
X418485Y5497D01*
X418475Y5416D01*
X418462Y5336D01*
X418446Y5257D01*
X418425Y5179D01*
X418401Y5102D01*
X418374Y5026D01*
X418343Y4951D01*
X418309Y4878D01*
X418271Y4806D01*
X418230Y4737D01*
X418186Y4669D01*
X418139Y4603D01*
X418088Y4540D01*
X418035Y4479D01*
X417979Y4421D01*
X417921Y4365D01*
X417860Y4312D01*
X417797Y4261D01*
X417731Y4214D01*
X417663Y4170D01*
X417594Y4129D01*
X417522Y4091D01*
X417449Y4057D01*
X417374Y4026D01*
X417298Y3999D01*
X417221Y3975D01*
X417143Y3954D01*
X417064Y3938D01*
X416984Y3925D01*
X416903Y3915D01*
X416823Y3910D01*
X416742Y3908D01*
X412368Y3908D01*
X412285Y3910D01*
X412202Y3916D01*
X412119Y3926D01*
X412037Y3940D01*
X411955Y3957D01*
X411875Y3979D01*
X411796Y4004D01*
X411718Y4033D01*
X411641Y4066D01*
X411566Y4103D01*
X411493Y4142D01*
X411422Y4186D01*
X411353Y4232D01*
X411286Y4282D01*
X411222Y4335D01*
X411160Y4391D01*
X411101Y4450D01*
X411045Y4512D01*
X410992Y4576D01*
X410943Y4643D01*
X410896Y4712D01*
X410852Y4783D01*
X410813Y4856D01*
X410776Y4931D01*
X410743Y5008D01*
X410714Y5086D01*
X410689Y5165D01*
X410667Y5245D01*
X410650Y5327D01*
X410636Y5409D01*
X410626Y5492D01*
X410620Y5575D01*
X410618Y5658D01*
X410618Y7408D01*
X410618Y10870D02*
X418492Y10870D01*
X414118Y10870D02*
X414118Y15245D01*
X410618Y15245D02*
X418492Y15245D01*
X414555Y19138D02*
X414400Y19140D01*
X414245Y19145D01*
X414091Y19155D01*
X413936Y19168D01*
X413782Y19184D01*
X413629Y19204D01*
X413476Y19228D01*
X413323Y19256D01*
X413171Y19287D01*
X413021Y19322D01*
X412870Y19360D01*
X412721Y19402D01*
X412573Y19448D01*
X412426Y19497D01*
X412281Y19550D01*
X412136Y19606D01*
X411993Y19665D01*
X411852Y19728D01*
X411712Y19794D01*
X411639Y19820D01*
X411568Y19851D01*
X411499Y19884D01*
X411431Y19921D01*
X411365Y19961D01*
X411301Y20004D01*
X411239Y20050D01*
X411179Y20099D01*
X411122Y20151D01*
X411067Y20206D01*
X411015Y20263D01*
X410966Y20322D01*
X410920Y20384D01*
X410876Y20448D01*
X410836Y20514D01*
X410799Y20582D01*
X410765Y20651D01*
X410735Y20722D01*
X410707Y20794D01*
X410684Y20868D01*
X410664Y20942D01*
X410647Y21018D01*
X410635Y21094D01*
X410625Y21171D01*
X410620Y21248D01*
X410618Y21325D01*
X410620Y21402D01*
X410625Y21479D01*
X410635Y21556D01*
X410647Y21632D01*
X410664Y21707D01*
X410684Y21782D01*
X410707Y21855D01*
X410734Y21928D01*
X410765Y21999D01*
X410799Y22068D01*
X410836Y22136D01*
X410876Y22202D01*
X410919Y22265D01*
X410966Y22327D01*
X411015Y22387D01*
X411067Y22444D01*
X411122Y22498D01*
X411179Y22550D01*
X411239Y22599D01*
X411300Y22645D01*
X411364Y22688D01*
X411430Y22728D01*
X411498Y22765D01*
X411568Y22799D01*
X411639Y22829D01*
X411711Y22856D01*
X411711Y22857D02*
X411851Y22923D01*
X411993Y22986D01*
X412136Y23045D01*
X412281Y23101D01*
X412426Y23154D01*
X412573Y23203D01*
X412721Y23249D01*
X412870Y23291D01*
X413020Y23329D01*
X413171Y23364D01*
X413323Y23395D01*
X413476Y23423D01*
X413629Y23447D01*
X413782Y23467D01*
X413936Y23483D01*
X414091Y23496D01*
X414245Y23506D01*
X414400Y23511D01*
X414555Y23513D01*
X414555Y19138D02*
X414710Y19140D01*
X414865Y19145D01*
X415019Y19155D01*
X415174Y19168D01*
X415328Y19184D01*
X415481Y19204D01*
X415634Y19228D01*
X415787Y19256D01*
X415939Y19287D01*
X416089Y19322D01*
X416240Y19360D01*
X416389Y19402D01*
X416537Y19448D01*
X416684Y19497D01*
X416829Y19550D01*
X416974Y19606D01*
X417117Y19665D01*
X417258Y19728D01*
X417398Y19794D01*
X417471Y19820D01*
X417542Y19851D01*
X417611Y19884D01*
X417679Y19921D01*
X417745Y19961D01*
X417809Y20004D01*
X417871Y20050D01*
X417931Y20099D01*
X417988Y20151D01*
X418043Y20206D01*
X418095Y20263D01*
X418144Y20322D01*
X418190Y20384D01*
X418234Y20448D01*
X418274Y20514D01*
X418311Y20582D01*
X418345Y20651D01*
X418375Y20722D01*
X418403Y20794D01*
X418426Y20868D01*
X418446Y20942D01*
X418463Y21018D01*
X418475Y21094D01*
X418485Y21171D01*
X418490Y21248D01*
X418492Y21325D01*
X417399Y22857D02*
X417259Y22923D01*
X417117Y22986D01*
X416974Y23045D01*
X416829Y23101D01*
X416684Y23154D01*
X416537Y23203D01*
X416389Y23249D01*
X416240Y23291D01*
X416090Y23329D01*
X415939Y23364D01*
X415787Y23395D01*
X415634Y23423D01*
X415481Y23447D01*
X415328Y23467D01*
X415174Y23483D01*
X415019Y23496D01*
X414865Y23506D01*
X414710Y23511D01*
X414555Y23513D01*
X417399Y22856D02*
X417472Y22830D01*
X417543Y22799D01*
X417612Y22766D01*
X417680Y22729D01*
X417746Y22689D01*
X417810Y22646D01*
X417872Y22600D01*
X417932Y22551D01*
X417989Y22499D01*
X418044Y22444D01*
X418096Y22387D01*
X418145Y22328D01*
X418191Y22266D01*
X418235Y22202D01*
X418275Y22136D01*
X418312Y22068D01*
X418346Y21999D01*
X418376Y21928D01*
X418404Y21856D01*
X418427Y21782D01*
X418447Y21708D01*
X418464Y21632D01*
X418476Y21556D01*
X418486Y21479D01*
X418491Y21402D01*
X418493Y21325D01*
X416742Y19576D02*
X412368Y23075D01*
D10*
X518200Y4200D02*
X538200Y4200D01*
D11*
X543200Y104200D02*
X513200Y104200D01*
X506200Y4200D02*
X550200Y4200D01*
X550200Y22200D01*
X550200Y86200D02*
X550200Y104200D01*
X506200Y104200D01*
X506200Y4200D01*
X550200Y4200D02*
X556200Y4200D01*
X556200Y22200D01*
X550200Y22200D01*
X550200Y86200D01*
X556200Y86200D01*
X556200Y104200D01*
X550200Y104200D01*
D12*
X502292Y7408D02*
X502292Y5658D01*
X502290Y5577D01*
X502285Y5497D01*
X502275Y5416D01*
X502262Y5336D01*
X502246Y5257D01*
X502225Y5179D01*
X502201Y5102D01*
X502174Y5026D01*
X502143Y4951D01*
X502109Y4878D01*
X502071Y4806D01*
X502030Y4737D01*
X501986Y4669D01*
X501939Y4603D01*
X501888Y4540D01*
X501835Y4479D01*
X501779Y4421D01*
X501721Y4365D01*
X501660Y4312D01*
X501597Y4261D01*
X501531Y4214D01*
X501463Y4170D01*
X501394Y4129D01*
X501322Y4091D01*
X501249Y4057D01*
X501174Y4026D01*
X501098Y3999D01*
X501021Y3975D01*
X500943Y3954D01*
X500864Y3938D01*
X500784Y3925D01*
X500703Y3915D01*
X500623Y3910D01*
X500542Y3908D01*
X496168Y3908D01*
X496085Y3910D01*
X496002Y3916D01*
X495919Y3926D01*
X495837Y3940D01*
X495755Y3957D01*
X495675Y3979D01*
X495596Y4004D01*
X495518Y4033D01*
X495441Y4066D01*
X495366Y4103D01*
X495293Y4142D01*
X495222Y4186D01*
X495153Y4232D01*
X495086Y4282D01*
X495022Y4335D01*
X494960Y4391D01*
X494901Y4450D01*
X494845Y4512D01*
X494792Y4576D01*
X494743Y4643D01*
X494696Y4712D01*
X494652Y4783D01*
X494613Y4856D01*
X494576Y4931D01*
X494543Y5008D01*
X494514Y5086D01*
X494489Y5165D01*
X494467Y5245D01*
X494450Y5327D01*
X494436Y5409D01*
X494426Y5492D01*
X494420Y5575D01*
X494418Y5658D01*
X494418Y7408D01*
X494418Y10870D02*
X502292Y10870D01*
X497918Y10870D02*
X497918Y15245D01*
X494418Y15245D02*
X502292Y15245D01*
X496168Y19138D02*
X494418Y21325D01*
X502292Y21325D01*
X502292Y19138D02*
X502292Y23513D01*
D10*
X523000Y115800D02*
X543000Y115800D01*
D11*
X548000Y215800D02*
X518000Y215800D01*
X511000Y115800D02*
X555000Y115800D01*
X555000Y133800D01*
X555000Y197800D02*
X555000Y215800D01*
X511000Y215800D01*
X511000Y115800D01*
X555000Y115800D02*
X561000Y115800D01*
X561000Y133800D01*
X555000Y133800D01*
X555000Y197800D01*
X561000Y197800D01*
X561000Y215800D01*
X555000Y215800D01*
D12*
X507092Y119008D02*
X507092Y117258D01*
X507090Y117177D01*
X507085Y117097D01*
X507075Y117016D01*
X507062Y116936D01*
X507046Y116857D01*
X507025Y116779D01*
X507001Y116702D01*
X506974Y116626D01*
X506943Y116551D01*
X506909Y116478D01*
X506871Y116406D01*
X506830Y116337D01*
X506786Y116269D01*
X506739Y116203D01*
X506688Y116140D01*
X506635Y116079D01*
X506579Y116021D01*
X506521Y115965D01*
X506460Y115912D01*
X506397Y115861D01*
X506331Y115814D01*
X506263Y115770D01*
X506194Y115729D01*
X506122Y115691D01*
X506049Y115657D01*
X505974Y115626D01*
X505898Y115599D01*
X505821Y115575D01*
X505743Y115554D01*
X505664Y115538D01*
X505584Y115525D01*
X505503Y115515D01*
X505423Y115510D01*
X505342Y115508D01*
X500968Y115508D01*
X500885Y115510D01*
X500802Y115516D01*
X500719Y115526D01*
X500637Y115540D01*
X500555Y115557D01*
X500475Y115579D01*
X500396Y115604D01*
X500318Y115633D01*
X500241Y115666D01*
X500166Y115703D01*
X500093Y115742D01*
X500022Y115786D01*
X499953Y115832D01*
X499886Y115882D01*
X499822Y115935D01*
X499760Y115991D01*
X499701Y116050D01*
X499645Y116112D01*
X499592Y116176D01*
X499543Y116243D01*
X499496Y116312D01*
X499452Y116383D01*
X499413Y116456D01*
X499376Y116531D01*
X499343Y116608D01*
X499314Y116686D01*
X499289Y116765D01*
X499267Y116845D01*
X499250Y116927D01*
X499236Y117009D01*
X499226Y117092D01*
X499220Y117175D01*
X499218Y117258D01*
X499218Y119008D01*
X499218Y122470D02*
X507092Y122470D01*
X502718Y122470D02*
X502718Y126845D01*
X499218Y126845D02*
X507092Y126845D01*
X499218Y133144D02*
X499220Y133230D01*
X499225Y133316D01*
X499235Y133401D01*
X499248Y133486D01*
X499265Y133570D01*
X499285Y133654D01*
X499309Y133736D01*
X499337Y133817D01*
X499368Y133898D01*
X499402Y133976D01*
X499440Y134053D01*
X499482Y134129D01*
X499526Y134202D01*
X499574Y134273D01*
X499625Y134343D01*
X499679Y134410D01*
X499735Y134474D01*
X499795Y134536D01*
X499857Y134596D01*
X499921Y134652D01*
X499988Y134706D01*
X500058Y134757D01*
X500129Y134805D01*
X500203Y134849D01*
X500278Y134891D01*
X500355Y134929D01*
X500433Y134963D01*
X500514Y134994D01*
X500595Y135022D01*
X500677Y135046D01*
X500761Y135066D01*
X500845Y135083D01*
X500930Y135096D01*
X501015Y135106D01*
X501101Y135111D01*
X501187Y135113D01*
X499218Y133144D02*
X499220Y133045D01*
X499226Y132945D01*
X499236Y132847D01*
X499249Y132748D01*
X499267Y132650D01*
X499288Y132553D01*
X499313Y132457D01*
X499342Y132362D01*
X499375Y132268D01*
X499411Y132175D01*
X499451Y132084D01*
X499494Y131995D01*
X499541Y131907D01*
X499591Y131822D01*
X499645Y131738D01*
X499702Y131656D01*
X499762Y131577D01*
X499825Y131500D01*
X499891Y131426D01*
X499960Y131355D01*
X500031Y131286D01*
X500106Y131220D01*
X500183Y131157D01*
X500262Y131097D01*
X500344Y131040D01*
X500427Y130987D01*
X500513Y130936D01*
X500601Y130890D01*
X500690Y130846D01*
X500781Y130807D01*
X500874Y130770D01*
X500968Y130738D01*
X502718Y134456D02*
X502654Y134520D01*
X502588Y134581D01*
X502519Y134639D01*
X502448Y134694D01*
X502375Y134747D01*
X502299Y134796D01*
X502222Y134841D01*
X502142Y134884D01*
X502061Y134923D01*
X501978Y134958D01*
X501894Y134990D01*
X501808Y135019D01*
X501722Y135043D01*
X501634Y135064D01*
X501546Y135081D01*
X501457Y135095D01*
X501367Y135104D01*
X501277Y135110D01*
X501187Y135112D01*
X502718Y134456D02*
X507092Y130738D01*
X507092Y135113D01*
D10*
X456800Y117800D02*
X436800Y117800D01*
D11*
X431800Y217800D02*
X461800Y217800D01*
X468800Y117800D02*
X424800Y117800D01*
X468800Y117800D02*
X468800Y135800D01*
X468800Y199800D02*
X468800Y217800D01*
X424800Y217800D01*
X424800Y117800D01*
X468800Y117800D02*
X474800Y117800D01*
X474800Y135800D01*
X468800Y135800D01*
X468800Y199800D01*
X474800Y199800D01*
X474800Y217800D01*
X468800Y217800D01*
D12*
X420892Y121008D02*
X420892Y119258D01*
X420890Y119177D01*
X420885Y119097D01*
X420875Y119016D01*
X420862Y118936D01*
X420846Y118857D01*
X420825Y118779D01*
X420801Y118702D01*
X420774Y118626D01*
X420743Y118551D01*
X420709Y118478D01*
X420671Y118406D01*
X420630Y118337D01*
X420586Y118269D01*
X420539Y118203D01*
X420488Y118140D01*
X420435Y118079D01*
X420379Y118021D01*
X420321Y117965D01*
X420260Y117912D01*
X420197Y117861D01*
X420131Y117814D01*
X420063Y117770D01*
X419994Y117729D01*
X419922Y117691D01*
X419849Y117657D01*
X419774Y117626D01*
X419698Y117599D01*
X419621Y117575D01*
X419543Y117554D01*
X419464Y117538D01*
X419384Y117525D01*
X419303Y117515D01*
X419223Y117510D01*
X419142Y117508D01*
X414768Y117508D01*
X414685Y117510D01*
X414602Y117516D01*
X414519Y117526D01*
X414437Y117540D01*
X414355Y117557D01*
X414275Y117579D01*
X414196Y117604D01*
X414118Y117633D01*
X414041Y117666D01*
X413966Y117703D01*
X413893Y117742D01*
X413822Y117786D01*
X413753Y117832D01*
X413686Y117882D01*
X413622Y117935D01*
X413560Y117991D01*
X413501Y118050D01*
X413445Y118112D01*
X413392Y118176D01*
X413343Y118243D01*
X413296Y118312D01*
X413252Y118383D01*
X413213Y118456D01*
X413176Y118531D01*
X413143Y118608D01*
X413114Y118686D01*
X413089Y118765D01*
X413067Y118845D01*
X413050Y118927D01*
X413036Y119009D01*
X413026Y119092D01*
X413020Y119175D01*
X413018Y119258D01*
X413018Y121008D01*
X413018Y124470D02*
X420892Y124470D01*
X416518Y124470D02*
X416518Y128845D01*
X413018Y128845D02*
X420892Y128845D01*
X420892Y132738D02*
X420892Y134925D01*
X420890Y135018D01*
X420884Y135110D01*
X420874Y135203D01*
X420861Y135295D01*
X420843Y135386D01*
X420821Y135476D01*
X420796Y135565D01*
X420767Y135654D01*
X420734Y135740D01*
X420698Y135826D01*
X420658Y135910D01*
X420614Y135992D01*
X420567Y136072D01*
X420517Y136150D01*
X420463Y136225D01*
X420407Y136299D01*
X420347Y136370D01*
X420284Y136438D01*
X420218Y136504D01*
X420150Y136567D01*
X420079Y136627D01*
X420005Y136683D01*
X419930Y136737D01*
X419852Y136787D01*
X419772Y136834D01*
X419690Y136878D01*
X419606Y136918D01*
X419520Y136954D01*
X419434Y136987D01*
X419345Y137016D01*
X419256Y137041D01*
X419166Y137063D01*
X419075Y137081D01*
X418983Y137094D01*
X418890Y137104D01*
X418798Y137110D01*
X418705Y137112D01*
X418612Y137110D01*
X418520Y137104D01*
X418427Y137094D01*
X418335Y137081D01*
X418244Y137063D01*
X418154Y137041D01*
X418065Y137016D01*
X417976Y136987D01*
X417890Y136954D01*
X417804Y136918D01*
X417720Y136878D01*
X417638Y136834D01*
X417558Y136787D01*
X417480Y136737D01*
X417405Y136683D01*
X417331Y136627D01*
X417260Y136567D01*
X417192Y136504D01*
X417126Y136438D01*
X417063Y136370D01*
X417003Y136299D01*
X416947Y136225D01*
X416893Y136150D01*
X416843Y136072D01*
X416796Y135992D01*
X416752Y135910D01*
X416712Y135826D01*
X416676Y135740D01*
X416643Y135654D01*
X416614Y135565D01*
X416589Y135476D01*
X416567Y135386D01*
X416549Y135295D01*
X416536Y135203D01*
X416526Y135110D01*
X416520Y135018D01*
X416518Y134925D01*
X413018Y135363D02*
X413018Y132738D01*
X413018Y135363D02*
X413020Y135445D01*
X413026Y135527D01*
X413035Y135608D01*
X413049Y135689D01*
X413066Y135770D01*
X413087Y135849D01*
X413111Y135927D01*
X413140Y136004D01*
X413172Y136080D01*
X413207Y136154D01*
X413246Y136226D01*
X413288Y136297D01*
X413333Y136365D01*
X413382Y136431D01*
X413433Y136495D01*
X413488Y136556D01*
X413545Y136615D01*
X413605Y136671D01*
X413668Y136724D01*
X413733Y136774D01*
X413800Y136821D01*
X413869Y136865D01*
X413941Y136905D01*
X414014Y136942D01*
X414089Y136976D01*
X414165Y137006D01*
X414243Y137032D01*
X414322Y137055D01*
X414401Y137074D01*
X414482Y137089D01*
X414563Y137101D01*
X414645Y137109D01*
X414727Y137113D01*
X414809Y137113D01*
X414891Y137109D01*
X414973Y137101D01*
X415054Y137089D01*
X415135Y137074D01*
X415214Y137055D01*
X415293Y137032D01*
X415371Y137006D01*
X415447Y136976D01*
X415522Y136942D01*
X415595Y136905D01*
X415667Y136865D01*
X415736Y136821D01*
X415803Y136774D01*
X415868Y136724D01*
X415931Y136671D01*
X415991Y136615D01*
X416048Y136556D01*
X416103Y136495D01*
X416154Y136431D01*
X416203Y136365D01*
X416248Y136297D01*
X416290Y136226D01*
X416329Y136154D01*
X416364Y136080D01*
X416396Y136004D01*
X416425Y135927D01*
X416449Y135849D01*
X416470Y135770D01*
X416487Y135689D01*
X416501Y135608D01*
X416510Y135527D01*
X416516Y135445D01*
X416518Y135363D01*
X416518Y133613D01*
D10*
X500000Y300000D02*
X500000Y320000D01*
D11*
X400000Y325000D02*
X400000Y295000D01*
X500000Y288000D02*
X500000Y332000D01*
X482000Y332000D01*
X418000Y332000D02*
X400000Y332000D01*
X400000Y288000D01*
X500000Y288000D01*
X500000Y332000D02*
X500000Y338000D01*
X482000Y338000D01*
X482000Y332000D01*
X418000Y332000D01*
X418000Y338000D01*
X400000Y338000D01*
X400000Y332000D01*
D12*
X482437Y276218D02*
X484187Y276218D01*
X482437Y276218D02*
X482356Y276220D01*
X482276Y276225D01*
X482195Y276235D01*
X482115Y276248D01*
X482036Y276264D01*
X481958Y276285D01*
X481881Y276309D01*
X481805Y276336D01*
X481730Y276367D01*
X481657Y276401D01*
X481585Y276439D01*
X481516Y276480D01*
X481448Y276524D01*
X481382Y276571D01*
X481319Y276622D01*
X481258Y276675D01*
X481200Y276731D01*
X481144Y276789D01*
X481091Y276850D01*
X481040Y276913D01*
X480993Y276979D01*
X480949Y277047D01*
X480908Y277116D01*
X480870Y277188D01*
X480836Y277261D01*
X480805Y277336D01*
X480778Y277412D01*
X480754Y277489D01*
X480733Y277567D01*
X480717Y277646D01*
X480704Y277726D01*
X480694Y277807D01*
X480689Y277887D01*
X480687Y277968D01*
X480688Y277968D02*
X480688Y282342D01*
X480687Y282342D02*
X480689Y282425D01*
X480695Y282508D01*
X480705Y282591D01*
X480719Y282673D01*
X480736Y282755D01*
X480758Y282835D01*
X480783Y282914D01*
X480812Y282992D01*
X480845Y283069D01*
X480882Y283144D01*
X480921Y283217D01*
X480965Y283288D01*
X481011Y283357D01*
X481061Y283424D01*
X481114Y283488D01*
X481170Y283550D01*
X481229Y283609D01*
X481291Y283665D01*
X481355Y283718D01*
X481422Y283767D01*
X481491Y283814D01*
X481562Y283858D01*
X481635Y283897D01*
X481710Y283934D01*
X481787Y283967D01*
X481865Y283996D01*
X481944Y284021D01*
X482024Y284043D01*
X482106Y284060D01*
X482188Y284074D01*
X482271Y284084D01*
X482354Y284090D01*
X482437Y284092D01*
X484187Y284092D01*
X487650Y284092D02*
X487650Y276218D01*
X487650Y280592D02*
X492024Y280592D01*
X492024Y284092D02*
X492024Y276218D01*
X495918Y277968D02*
X497667Y284092D01*
X495918Y277968D02*
X500292Y277968D01*
X498980Y279718D02*
X498980Y276218D01*
D10*
X380000Y300000D02*
X380000Y320000D01*
D11*
X280000Y325000D02*
X280000Y295000D01*
X380000Y288000D02*
X380000Y332000D01*
X362000Y332000D01*
X298000Y332000D02*
X280000Y332000D01*
X280000Y288000D01*
X380000Y288000D01*
X380000Y332000D02*
X380000Y338000D01*
X362000Y338000D01*
X362000Y332000D01*
X298000Y332000D01*
X298000Y338000D01*
X280000Y338000D01*
X280000Y332000D01*
D12*
X362437Y276218D02*
X364187Y276218D01*
X362437Y276218D02*
X362356Y276220D01*
X362276Y276225D01*
X362195Y276235D01*
X362115Y276248D01*
X362036Y276264D01*
X361958Y276285D01*
X361881Y276309D01*
X361805Y276336D01*
X361730Y276367D01*
X361657Y276401D01*
X361585Y276439D01*
X361516Y276480D01*
X361448Y276524D01*
X361382Y276571D01*
X361319Y276622D01*
X361258Y276675D01*
X361200Y276731D01*
X361144Y276789D01*
X361091Y276850D01*
X361040Y276913D01*
X360993Y276979D01*
X360949Y277047D01*
X360908Y277116D01*
X360870Y277188D01*
X360836Y277261D01*
X360805Y277336D01*
X360778Y277412D01*
X360754Y277489D01*
X360733Y277567D01*
X360717Y277646D01*
X360704Y277726D01*
X360694Y277807D01*
X360689Y277887D01*
X360687Y277968D01*
X360688Y277968D02*
X360688Y282342D01*
X360687Y282342D02*
X360689Y282425D01*
X360695Y282508D01*
X360705Y282591D01*
X360719Y282673D01*
X360736Y282755D01*
X360758Y282835D01*
X360783Y282914D01*
X360812Y282992D01*
X360845Y283069D01*
X360882Y283144D01*
X360921Y283217D01*
X360965Y283288D01*
X361011Y283357D01*
X361061Y283424D01*
X361114Y283488D01*
X361170Y283550D01*
X361229Y283609D01*
X361291Y283665D01*
X361355Y283718D01*
X361422Y283767D01*
X361491Y283814D01*
X361562Y283858D01*
X361635Y283897D01*
X361710Y283934D01*
X361787Y283967D01*
X361865Y283996D01*
X361944Y284021D01*
X362024Y284043D01*
X362106Y284060D01*
X362188Y284074D01*
X362271Y284084D01*
X362354Y284090D01*
X362437Y284092D01*
X364187Y284092D01*
X367650Y284092D02*
X367650Y276218D01*
X367650Y280592D02*
X372024Y280592D01*
X372024Y284092D02*
X372024Y276218D01*
X375918Y276218D02*
X378542Y276218D01*
X378623Y276220D01*
X378703Y276225D01*
X378784Y276235D01*
X378864Y276248D01*
X378943Y276264D01*
X379021Y276285D01*
X379098Y276309D01*
X379174Y276336D01*
X379249Y276367D01*
X379322Y276401D01*
X379394Y276439D01*
X379463Y276480D01*
X379531Y276524D01*
X379597Y276571D01*
X379660Y276622D01*
X379721Y276675D01*
X379779Y276731D01*
X379835Y276789D01*
X379888Y276850D01*
X379939Y276913D01*
X379986Y276979D01*
X380030Y277047D01*
X380071Y277116D01*
X380109Y277188D01*
X380143Y277261D01*
X380174Y277336D01*
X380201Y277412D01*
X380225Y277489D01*
X380246Y277567D01*
X380262Y277646D01*
X380275Y277726D01*
X380285Y277807D01*
X380290Y277887D01*
X380292Y277968D01*
X380292Y278843D01*
X380290Y278924D01*
X380285Y279004D01*
X380275Y279085D01*
X380262Y279165D01*
X380246Y279244D01*
X380225Y279322D01*
X380201Y279399D01*
X380174Y279475D01*
X380143Y279550D01*
X380109Y279623D01*
X380071Y279695D01*
X380030Y279764D01*
X379986Y279832D01*
X379939Y279898D01*
X379888Y279961D01*
X379835Y280022D01*
X379779Y280080D01*
X379721Y280136D01*
X379660Y280189D01*
X379597Y280240D01*
X379531Y280287D01*
X379463Y280331D01*
X379394Y280372D01*
X379322Y280410D01*
X379249Y280444D01*
X379174Y280475D01*
X379098Y280502D01*
X379021Y280526D01*
X378943Y280547D01*
X378864Y280563D01*
X378784Y280576D01*
X378703Y280586D01*
X378623Y280591D01*
X378542Y280593D01*
X378542Y280592D02*
X375918Y280592D01*
X375918Y284092D01*
X380292Y284092D01*
D10*
X260000Y300000D02*
X260000Y320000D01*
D11*
X160000Y325000D02*
X160000Y295000D01*
X260000Y288000D02*
X260000Y332000D01*
X242000Y332000D01*
X178000Y332000D02*
X160000Y332000D01*
X160000Y288000D01*
X260000Y288000D01*
X260000Y332000D02*
X260000Y338000D01*
X242000Y338000D01*
X242000Y332000D01*
X178000Y332000D01*
X178000Y338000D01*
X160000Y338000D01*
X160000Y332000D01*
D12*
X242437Y276218D02*
X244187Y276218D01*
X242437Y276218D02*
X242356Y276220D01*
X242276Y276225D01*
X242195Y276235D01*
X242115Y276248D01*
X242036Y276264D01*
X241958Y276285D01*
X241881Y276309D01*
X241805Y276336D01*
X241730Y276367D01*
X241657Y276401D01*
X241585Y276439D01*
X241516Y276480D01*
X241448Y276524D01*
X241382Y276571D01*
X241319Y276622D01*
X241258Y276675D01*
X241200Y276731D01*
X241144Y276789D01*
X241091Y276850D01*
X241040Y276913D01*
X240993Y276979D01*
X240949Y277047D01*
X240908Y277116D01*
X240870Y277188D01*
X240836Y277261D01*
X240805Y277336D01*
X240778Y277412D01*
X240754Y277489D01*
X240733Y277567D01*
X240717Y277646D01*
X240704Y277726D01*
X240694Y277807D01*
X240689Y277887D01*
X240687Y277968D01*
X240688Y277968D02*
X240688Y282342D01*
X240687Y282342D02*
X240689Y282425D01*
X240695Y282508D01*
X240705Y282591D01*
X240719Y282673D01*
X240736Y282755D01*
X240758Y282835D01*
X240783Y282914D01*
X240812Y282992D01*
X240845Y283069D01*
X240882Y283144D01*
X240921Y283217D01*
X240965Y283288D01*
X241011Y283357D01*
X241061Y283424D01*
X241114Y283488D01*
X241170Y283550D01*
X241229Y283609D01*
X241291Y283665D01*
X241355Y283718D01*
X241422Y283767D01*
X241491Y283814D01*
X241562Y283858D01*
X241635Y283897D01*
X241710Y283934D01*
X241787Y283967D01*
X241865Y283996D01*
X241944Y284021D01*
X242024Y284043D01*
X242106Y284060D01*
X242188Y284074D01*
X242271Y284084D01*
X242354Y284090D01*
X242437Y284092D01*
X244187Y284092D01*
X247650Y284092D02*
X247650Y276218D01*
X247650Y280592D02*
X252024Y280592D01*
X252024Y284092D02*
X252024Y276218D01*
X255918Y280592D02*
X258542Y280592D01*
X258542Y280593D02*
X258623Y280591D01*
X258703Y280586D01*
X258784Y280576D01*
X258864Y280563D01*
X258943Y280547D01*
X259021Y280526D01*
X259098Y280502D01*
X259174Y280475D01*
X259249Y280444D01*
X259322Y280410D01*
X259394Y280372D01*
X259463Y280331D01*
X259531Y280287D01*
X259597Y280240D01*
X259660Y280189D01*
X259721Y280136D01*
X259779Y280080D01*
X259835Y280022D01*
X259888Y279961D01*
X259939Y279898D01*
X259986Y279832D01*
X260030Y279764D01*
X260071Y279695D01*
X260109Y279623D01*
X260143Y279550D01*
X260174Y279475D01*
X260201Y279399D01*
X260225Y279322D01*
X260246Y279244D01*
X260262Y279165D01*
X260275Y279085D01*
X260285Y279004D01*
X260290Y278924D01*
X260292Y278843D01*
X260292Y278405D01*
X260290Y278312D01*
X260284Y278220D01*
X260274Y278127D01*
X260261Y278035D01*
X260243Y277944D01*
X260221Y277854D01*
X260196Y277765D01*
X260167Y277676D01*
X260134Y277590D01*
X260098Y277504D01*
X260058Y277420D01*
X260014Y277338D01*
X259967Y277258D01*
X259917Y277180D01*
X259863Y277105D01*
X259807Y277031D01*
X259747Y276960D01*
X259684Y276892D01*
X259618Y276826D01*
X259550Y276763D01*
X259479Y276703D01*
X259405Y276647D01*
X259330Y276593D01*
X259252Y276543D01*
X259172Y276496D01*
X259090Y276452D01*
X259006Y276412D01*
X258920Y276376D01*
X258834Y276343D01*
X258745Y276314D01*
X258656Y276289D01*
X258566Y276267D01*
X258475Y276249D01*
X258383Y276236D01*
X258290Y276226D01*
X258198Y276220D01*
X258105Y276218D01*
X258012Y276220D01*
X257920Y276226D01*
X257827Y276236D01*
X257735Y276249D01*
X257644Y276267D01*
X257554Y276289D01*
X257465Y276314D01*
X257376Y276343D01*
X257290Y276376D01*
X257204Y276412D01*
X257120Y276452D01*
X257038Y276496D01*
X256958Y276543D01*
X256880Y276593D01*
X256805Y276647D01*
X256731Y276703D01*
X256660Y276763D01*
X256592Y276826D01*
X256526Y276892D01*
X256463Y276960D01*
X256403Y277031D01*
X256347Y277105D01*
X256293Y277180D01*
X256243Y277258D01*
X256196Y277338D01*
X256152Y277420D01*
X256112Y277504D01*
X256076Y277590D01*
X256043Y277676D01*
X256014Y277765D01*
X255989Y277854D01*
X255967Y277944D01*
X255949Y278035D01*
X255936Y278127D01*
X255926Y278220D01*
X255920Y278312D01*
X255918Y278405D01*
X255918Y280592D01*
X255917Y280592D02*
X255919Y280709D01*
X255925Y280826D01*
X255935Y280942D01*
X255948Y281059D01*
X255966Y281174D01*
X255987Y281289D01*
X256012Y281403D01*
X256041Y281517D01*
X256074Y281629D01*
X256111Y281740D01*
X256151Y281850D01*
X256195Y281958D01*
X256242Y282065D01*
X256293Y282171D01*
X256348Y282274D01*
X256406Y282376D01*
X256467Y282475D01*
X256531Y282573D01*
X256599Y282668D01*
X256670Y282761D01*
X256744Y282852D01*
X256821Y282940D01*
X256901Y283025D01*
X256984Y283108D01*
X257069Y283188D01*
X257157Y283265D01*
X257248Y283339D01*
X257341Y283410D01*
X257436Y283478D01*
X257534Y283542D01*
X257633Y283603D01*
X257735Y283661D01*
X257838Y283716D01*
X257944Y283767D01*
X258051Y283814D01*
X258159Y283858D01*
X258269Y283898D01*
X258380Y283935D01*
X258492Y283968D01*
X258606Y283997D01*
X258720Y284022D01*
X258835Y284043D01*
X258950Y284061D01*
X259067Y284074D01*
X259183Y284084D01*
X259300Y284090D01*
X259417Y284092D01*
D10*
X140000Y300000D02*
X140000Y320000D01*
D11*
X40000Y325000D02*
X40000Y295000D01*
X140000Y288000D02*
X140000Y332000D01*
X122000Y332000D01*
X58000Y332000D02*
X40000Y332000D01*
X40000Y288000D01*
X140000Y288000D01*
X140000Y332000D02*
X140000Y338000D01*
X122000Y338000D01*
X122000Y332000D01*
X58000Y332000D01*
X58000Y338000D01*
X40000Y338000D01*
X40000Y332000D01*
D12*
X122437Y276218D02*
X124187Y276218D01*
X122437Y276218D02*
X122356Y276220D01*
X122276Y276225D01*
X122195Y276235D01*
X122115Y276248D01*
X122036Y276264D01*
X121958Y276285D01*
X121881Y276309D01*
X121805Y276336D01*
X121730Y276367D01*
X121657Y276401D01*
X121585Y276439D01*
X121516Y276480D01*
X121448Y276524D01*
X121382Y276571D01*
X121319Y276622D01*
X121258Y276675D01*
X121200Y276731D01*
X121144Y276789D01*
X121091Y276850D01*
X121040Y276913D01*
X120993Y276979D01*
X120949Y277047D01*
X120908Y277116D01*
X120870Y277188D01*
X120836Y277261D01*
X120805Y277336D01*
X120778Y277412D01*
X120754Y277489D01*
X120733Y277567D01*
X120717Y277646D01*
X120704Y277726D01*
X120694Y277807D01*
X120689Y277887D01*
X120687Y277968D01*
X120688Y277968D02*
X120688Y282342D01*
X120687Y282342D02*
X120689Y282425D01*
X120695Y282508D01*
X120705Y282591D01*
X120719Y282673D01*
X120736Y282755D01*
X120758Y282835D01*
X120783Y282914D01*
X120812Y282992D01*
X120845Y283069D01*
X120882Y283144D01*
X120921Y283217D01*
X120965Y283288D01*
X121011Y283357D01*
X121061Y283424D01*
X121114Y283488D01*
X121170Y283550D01*
X121229Y283609D01*
X121291Y283665D01*
X121355Y283718D01*
X121422Y283767D01*
X121491Y283814D01*
X121562Y283858D01*
X121635Y283897D01*
X121710Y283934D01*
X121787Y283967D01*
X121865Y283996D01*
X121944Y284021D01*
X122024Y284043D01*
X122106Y284060D01*
X122188Y284074D01*
X122271Y284084D01*
X122354Y284090D01*
X122437Y284092D01*
X124187Y284092D01*
X127650Y284092D02*
X127650Y276218D01*
X127650Y280592D02*
X132024Y280592D01*
X132024Y284092D02*
X132024Y276218D01*
X135918Y283217D02*
X135918Y284092D01*
X140292Y284092D01*
X138105Y276218D01*
D13*
X311150Y88900D02*
X323850Y88900D01*
X330200Y82550D01*
X330200Y69850D01*
X323850Y63500D01*
X330200Y82550D02*
X336550Y88900D01*
X349250Y88900D01*
X355600Y82550D01*
X355600Y69850D01*
X349250Y63500D01*
X336550Y63500D01*
X330200Y69850D01*
X285750Y88900D02*
X279400Y82550D01*
X285750Y88900D02*
X298450Y88900D01*
X304800Y82550D01*
X304800Y69850D01*
X298450Y63500D01*
X285750Y63500D01*
X279400Y69850D01*
X304800Y82550D02*
X311150Y88900D01*
X304800Y69850D02*
X311150Y63500D01*
X323850Y63500D01*
X247650Y88900D02*
X234950Y88900D01*
X247650Y88900D02*
X254000Y82550D01*
X254000Y69850D01*
X247650Y63500D01*
X254000Y82550D02*
X260350Y88900D01*
X273050Y88900D01*
X279400Y82550D01*
X279400Y69850D01*
X273050Y63500D01*
X260350Y63500D01*
X254000Y69850D01*
X209550Y88900D02*
X203200Y82550D01*
X209550Y88900D02*
X222250Y88900D01*
X228600Y82550D01*
X228600Y69850D01*
X222250Y63500D01*
X209550Y63500D01*
X203200Y69850D01*
X228600Y82550D02*
X234950Y88900D01*
X228600Y69850D02*
X234950Y63500D01*
X247650Y63500D01*
X171450Y88900D02*
X158750Y88900D01*
X171450Y88900D02*
X177800Y82550D01*
X177800Y69850D01*
X171450Y63500D01*
X177800Y82550D02*
X184150Y88900D01*
X196850Y88900D01*
X203200Y82550D01*
X203200Y69850D01*
X196850Y63500D01*
X184150Y63500D01*
X177800Y69850D01*
X133350Y88900D02*
X127000Y82550D01*
X133350Y88900D02*
X146050Y88900D01*
X152400Y82550D01*
X152400Y69850D01*
X146050Y63500D01*
X133350Y63500D01*
X127000Y69850D01*
X152400Y82550D02*
X158750Y88900D01*
X152400Y69850D02*
X158750Y63500D01*
X171450Y63500D01*
X95250Y88900D02*
X82550Y88900D01*
X95250Y88900D02*
X101600Y82550D01*
X101600Y69850D01*
X95250Y63500D01*
X101600Y82550D02*
X107950Y88900D01*
X120650Y88900D01*
X127000Y82550D01*
X127000Y69850D01*
X120650Y63500D01*
X107950Y63500D01*
X101600Y69850D01*
X76200Y69850D02*
X76200Y82550D01*
X82550Y88900D01*
X76200Y69850D02*
X82550Y63500D01*
X95250Y63500D01*
X355600Y82550D02*
X361950Y88900D01*
X374650Y88900D01*
X381000Y82550D01*
X381000Y69850D01*
X374650Y63500D01*
X361950Y63500D01*
X355600Y69850D01*
D10*
X130048Y95123D02*
X130048Y106553D01*
X126873Y106553D02*
X133223Y106553D01*
X140044Y95123D02*
X142584Y95123D01*
X140044Y95123D02*
X139944Y95125D01*
X139845Y95131D01*
X139745Y95141D01*
X139647Y95154D01*
X139548Y95172D01*
X139451Y95193D01*
X139355Y95218D01*
X139259Y95247D01*
X139165Y95280D01*
X139072Y95316D01*
X138981Y95356D01*
X138891Y95400D01*
X138803Y95447D01*
X138717Y95497D01*
X138633Y95551D01*
X138551Y95608D01*
X138472Y95668D01*
X138394Y95732D01*
X138320Y95798D01*
X138248Y95867D01*
X138179Y95939D01*
X138113Y96013D01*
X138049Y96091D01*
X137989Y96170D01*
X137932Y96252D01*
X137878Y96336D01*
X137828Y96422D01*
X137781Y96510D01*
X137737Y96600D01*
X137697Y96691D01*
X137661Y96784D01*
X137628Y96878D01*
X137599Y96974D01*
X137574Y97070D01*
X137553Y97167D01*
X137535Y97266D01*
X137522Y97364D01*
X137512Y97464D01*
X137506Y97563D01*
X137504Y97663D01*
X137504Y104013D01*
X137506Y104113D01*
X137512Y104212D01*
X137522Y104312D01*
X137535Y104410D01*
X137553Y104509D01*
X137574Y104606D01*
X137599Y104702D01*
X137628Y104798D01*
X137661Y104892D01*
X137697Y104985D01*
X137737Y105076D01*
X137781Y105166D01*
X137828Y105254D01*
X137878Y105340D01*
X137932Y105424D01*
X137989Y105506D01*
X138049Y105585D01*
X138113Y105663D01*
X138179Y105737D01*
X138248Y105809D01*
X138320Y105878D01*
X138394Y105944D01*
X138472Y106008D01*
X138551Y106068D01*
X138633Y106125D01*
X138717Y106179D01*
X138803Y106229D01*
X138891Y106276D01*
X138981Y106320D01*
X139072Y106360D01*
X139165Y106396D01*
X139259Y106429D01*
X139355Y106458D01*
X139451Y106483D01*
X139548Y106504D01*
X139647Y106522D01*
X139745Y106535D01*
X139845Y106545D01*
X139944Y106551D01*
X140044Y106553D01*
X142584Y106553D01*
X150241Y106553D02*
X146431Y95123D01*
X154051Y95123D02*
X150241Y106553D01*
X153098Y97981D02*
X147383Y97981D01*
X158496Y98298D02*
X158498Y98409D01*
X158504Y98519D01*
X158513Y98630D01*
X158527Y98740D01*
X158544Y98849D01*
X158565Y98958D01*
X158590Y99066D01*
X158619Y99173D01*
X158651Y99279D01*
X158687Y99384D01*
X158727Y99487D01*
X158770Y99589D01*
X158817Y99690D01*
X158868Y99789D01*
X158921Y99885D01*
X158978Y99980D01*
X159039Y100073D01*
X159102Y100164D01*
X159169Y100253D01*
X159239Y100339D01*
X159312Y100422D01*
X159387Y100504D01*
X159465Y100582D01*
X159547Y100657D01*
X159630Y100730D01*
X159716Y100800D01*
X159805Y100867D01*
X159896Y100930D01*
X159989Y100991D01*
X160084Y101048D01*
X160180Y101101D01*
X160279Y101152D01*
X160380Y101199D01*
X160482Y101242D01*
X160585Y101282D01*
X160690Y101318D01*
X160796Y101350D01*
X160903Y101379D01*
X161011Y101404D01*
X161120Y101425D01*
X161229Y101442D01*
X161339Y101456D01*
X161450Y101465D01*
X161560Y101471D01*
X161671Y101473D01*
X161782Y101471D01*
X161892Y101465D01*
X162003Y101456D01*
X162113Y101442D01*
X162222Y101425D01*
X162331Y101404D01*
X162439Y101379D01*
X162546Y101350D01*
X162652Y101318D01*
X162757Y101282D01*
X162860Y101242D01*
X162962Y101199D01*
X163063Y101152D01*
X163162Y101101D01*
X163259Y101048D01*
X163353Y100991D01*
X163446Y100930D01*
X163537Y100867D01*
X163626Y100800D01*
X163712Y100730D01*
X163795Y100657D01*
X163877Y100582D01*
X163955Y100504D01*
X164030Y100422D01*
X164103Y100339D01*
X164173Y100253D01*
X164240Y100164D01*
X164303Y100073D01*
X164364Y99980D01*
X164421Y99886D01*
X164474Y99789D01*
X164525Y99690D01*
X164572Y99589D01*
X164615Y99487D01*
X164655Y99384D01*
X164691Y99279D01*
X164723Y99173D01*
X164752Y99066D01*
X164777Y98958D01*
X164798Y98849D01*
X164815Y98740D01*
X164829Y98630D01*
X164838Y98519D01*
X164844Y98409D01*
X164846Y98298D01*
X164844Y98187D01*
X164838Y98077D01*
X164829Y97966D01*
X164815Y97856D01*
X164798Y97747D01*
X164777Y97638D01*
X164752Y97530D01*
X164723Y97423D01*
X164691Y97317D01*
X164655Y97212D01*
X164615Y97109D01*
X164572Y97007D01*
X164525Y96906D01*
X164474Y96807D01*
X164421Y96710D01*
X164364Y96616D01*
X164303Y96523D01*
X164240Y96432D01*
X164173Y96343D01*
X164103Y96257D01*
X164030Y96174D01*
X163955Y96092D01*
X163877Y96014D01*
X163795Y95939D01*
X163712Y95866D01*
X163626Y95796D01*
X163537Y95729D01*
X163446Y95666D01*
X163353Y95605D01*
X163258Y95548D01*
X163162Y95495D01*
X163063Y95444D01*
X162962Y95397D01*
X162860Y95354D01*
X162757Y95314D01*
X162652Y95278D01*
X162546Y95246D01*
X162439Y95217D01*
X162331Y95192D01*
X162222Y95171D01*
X162113Y95154D01*
X162003Y95140D01*
X161892Y95131D01*
X161782Y95125D01*
X161671Y95123D01*
X161560Y95125D01*
X161450Y95131D01*
X161339Y95140D01*
X161229Y95154D01*
X161120Y95171D01*
X161011Y95192D01*
X160903Y95217D01*
X160796Y95246D01*
X160690Y95278D01*
X160585Y95314D01*
X160482Y95354D01*
X160380Y95397D01*
X160279Y95444D01*
X160180Y95495D01*
X160084Y95548D01*
X159989Y95605D01*
X159896Y95666D01*
X159805Y95729D01*
X159716Y95796D01*
X159630Y95866D01*
X159547Y95939D01*
X159465Y96014D01*
X159387Y96092D01*
X159312Y96174D01*
X159239Y96257D01*
X159169Y96343D01*
X159102Y96432D01*
X159039Y96523D01*
X158978Y96616D01*
X158921Y96711D01*
X158868Y96807D01*
X158817Y96906D01*
X158770Y97007D01*
X158727Y97109D01*
X158687Y97212D01*
X158651Y97317D01*
X158619Y97423D01*
X158590Y97530D01*
X158565Y97638D01*
X158544Y97747D01*
X158527Y97856D01*
X158513Y97966D01*
X158504Y98077D01*
X158498Y98187D01*
X158496Y98298D01*
X159131Y104013D02*
X159133Y104113D01*
X159139Y104212D01*
X159149Y104312D01*
X159162Y104410D01*
X159180Y104509D01*
X159201Y104606D01*
X159226Y104702D01*
X159255Y104798D01*
X159288Y104892D01*
X159324Y104985D01*
X159364Y105076D01*
X159408Y105166D01*
X159455Y105254D01*
X159505Y105340D01*
X159559Y105424D01*
X159616Y105506D01*
X159676Y105585D01*
X159740Y105663D01*
X159806Y105737D01*
X159875Y105809D01*
X159947Y105878D01*
X160021Y105944D01*
X160099Y106008D01*
X160178Y106068D01*
X160260Y106125D01*
X160344Y106179D01*
X160430Y106229D01*
X160518Y106276D01*
X160608Y106320D01*
X160699Y106360D01*
X160792Y106396D01*
X160886Y106429D01*
X160982Y106458D01*
X161078Y106483D01*
X161175Y106504D01*
X161274Y106522D01*
X161372Y106535D01*
X161472Y106545D01*
X161571Y106551D01*
X161671Y106553D01*
X161771Y106551D01*
X161870Y106545D01*
X161970Y106535D01*
X162068Y106522D01*
X162167Y106504D01*
X162264Y106483D01*
X162360Y106458D01*
X162456Y106429D01*
X162550Y106396D01*
X162643Y106360D01*
X162734Y106320D01*
X162824Y106276D01*
X162912Y106229D01*
X162998Y106179D01*
X163082Y106125D01*
X163164Y106068D01*
X163243Y106008D01*
X163321Y105944D01*
X163395Y105878D01*
X163467Y105809D01*
X163536Y105737D01*
X163602Y105663D01*
X163666Y105585D01*
X163726Y105506D01*
X163783Y105424D01*
X163837Y105340D01*
X163887Y105254D01*
X163934Y105166D01*
X163978Y105076D01*
X164018Y104985D01*
X164054Y104892D01*
X164087Y104798D01*
X164116Y104702D01*
X164141Y104606D01*
X164162Y104509D01*
X164180Y104410D01*
X164193Y104312D01*
X164203Y104212D01*
X164209Y104113D01*
X164211Y104013D01*
X164209Y103913D01*
X164203Y103814D01*
X164193Y103714D01*
X164180Y103616D01*
X164162Y103517D01*
X164141Y103420D01*
X164116Y103324D01*
X164087Y103228D01*
X164054Y103134D01*
X164018Y103041D01*
X163978Y102950D01*
X163934Y102860D01*
X163887Y102772D01*
X163837Y102686D01*
X163783Y102602D01*
X163726Y102520D01*
X163666Y102441D01*
X163602Y102363D01*
X163536Y102289D01*
X163467Y102217D01*
X163395Y102148D01*
X163321Y102082D01*
X163243Y102018D01*
X163164Y101958D01*
X163082Y101901D01*
X162998Y101847D01*
X162912Y101797D01*
X162824Y101750D01*
X162734Y101706D01*
X162643Y101666D01*
X162550Y101630D01*
X162456Y101597D01*
X162360Y101568D01*
X162264Y101543D01*
X162167Y101522D01*
X162068Y101504D01*
X161970Y101491D01*
X161870Y101481D01*
X161771Y101475D01*
X161671Y101473D01*
X161571Y101475D01*
X161472Y101481D01*
X161372Y101491D01*
X161274Y101504D01*
X161175Y101522D01*
X161078Y101543D01*
X160982Y101568D01*
X160886Y101597D01*
X160792Y101630D01*
X160699Y101666D01*
X160608Y101706D01*
X160518Y101750D01*
X160430Y101797D01*
X160344Y101847D01*
X160260Y101901D01*
X160178Y101958D01*
X160099Y102018D01*
X160021Y102082D01*
X159947Y102148D01*
X159875Y102217D01*
X159806Y102289D01*
X159740Y102363D01*
X159676Y102441D01*
X159616Y102520D01*
X159559Y102602D01*
X159505Y102686D01*
X159455Y102772D01*
X159408Y102860D01*
X159364Y102950D01*
X159324Y103041D01*
X159288Y103134D01*
X159255Y103228D01*
X159226Y103324D01*
X159201Y103420D01*
X159180Y103517D01*
X159162Y103616D01*
X159149Y103714D01*
X159139Y103814D01*
X159133Y103913D01*
X159131Y104013D01*
X169926Y95123D02*
X173736Y95123D01*
X173836Y95125D01*
X173935Y95131D01*
X174035Y95141D01*
X174133Y95154D01*
X174232Y95172D01*
X174329Y95193D01*
X174425Y95218D01*
X174521Y95247D01*
X174615Y95280D01*
X174708Y95316D01*
X174799Y95356D01*
X174889Y95400D01*
X174977Y95447D01*
X175063Y95497D01*
X175147Y95551D01*
X175229Y95608D01*
X175308Y95668D01*
X175386Y95732D01*
X175460Y95798D01*
X175532Y95867D01*
X175601Y95939D01*
X175667Y96013D01*
X175731Y96091D01*
X175791Y96170D01*
X175848Y96252D01*
X175902Y96336D01*
X175952Y96422D01*
X175999Y96510D01*
X176043Y96600D01*
X176083Y96691D01*
X176119Y96784D01*
X176152Y96878D01*
X176181Y96974D01*
X176206Y97070D01*
X176227Y97167D01*
X176245Y97266D01*
X176258Y97364D01*
X176268Y97464D01*
X176274Y97563D01*
X176276Y97663D01*
X176276Y98933D01*
X176274Y99033D01*
X176268Y99132D01*
X176258Y99232D01*
X176245Y99330D01*
X176227Y99429D01*
X176206Y99526D01*
X176181Y99622D01*
X176152Y99718D01*
X176119Y99812D01*
X176083Y99905D01*
X176043Y99996D01*
X175999Y100086D01*
X175952Y100174D01*
X175902Y100260D01*
X175848Y100344D01*
X175791Y100426D01*
X175731Y100505D01*
X175667Y100583D01*
X175601Y100657D01*
X175532Y100729D01*
X175460Y100798D01*
X175386Y100864D01*
X175308Y100928D01*
X175229Y100988D01*
X175147Y101045D01*
X175063Y101099D01*
X174977Y101149D01*
X174889Y101196D01*
X174799Y101240D01*
X174708Y101280D01*
X174615Y101316D01*
X174521Y101349D01*
X174425Y101378D01*
X174329Y101403D01*
X174232Y101424D01*
X174133Y101442D01*
X174035Y101455D01*
X173935Y101465D01*
X173836Y101471D01*
X173736Y101473D01*
X169926Y101473D01*
X169926Y106553D01*
X176276Y106553D01*
X183896Y106553D02*
X181356Y97663D01*
X187706Y97663D01*
X185801Y100203D02*
X185801Y95123D01*
X192786Y98298D02*
X192788Y98409D01*
X192794Y98519D01*
X192803Y98630D01*
X192817Y98740D01*
X192834Y98849D01*
X192855Y98958D01*
X192880Y99066D01*
X192909Y99173D01*
X192941Y99279D01*
X192977Y99384D01*
X193017Y99487D01*
X193060Y99589D01*
X193107Y99690D01*
X193158Y99789D01*
X193211Y99885D01*
X193268Y99980D01*
X193329Y100073D01*
X193392Y100164D01*
X193459Y100253D01*
X193529Y100339D01*
X193602Y100422D01*
X193677Y100504D01*
X193755Y100582D01*
X193837Y100657D01*
X193920Y100730D01*
X194006Y100800D01*
X194095Y100867D01*
X194186Y100930D01*
X194279Y100991D01*
X194374Y101048D01*
X194470Y101101D01*
X194569Y101152D01*
X194670Y101199D01*
X194772Y101242D01*
X194875Y101282D01*
X194980Y101318D01*
X195086Y101350D01*
X195193Y101379D01*
X195301Y101404D01*
X195410Y101425D01*
X195519Y101442D01*
X195629Y101456D01*
X195740Y101465D01*
X195850Y101471D01*
X195961Y101473D01*
X196072Y101471D01*
X196182Y101465D01*
X196293Y101456D01*
X196403Y101442D01*
X196512Y101425D01*
X196621Y101404D01*
X196729Y101379D01*
X196836Y101350D01*
X196942Y101318D01*
X197047Y101282D01*
X197150Y101242D01*
X197252Y101199D01*
X197353Y101152D01*
X197452Y101101D01*
X197549Y101048D01*
X197643Y100991D01*
X197736Y100930D01*
X197827Y100867D01*
X197916Y100800D01*
X198002Y100730D01*
X198085Y100657D01*
X198167Y100582D01*
X198245Y100504D01*
X198320Y100422D01*
X198393Y100339D01*
X198463Y100253D01*
X198530Y100164D01*
X198593Y100073D01*
X198654Y99980D01*
X198711Y99886D01*
X198764Y99789D01*
X198815Y99690D01*
X198862Y99589D01*
X198905Y99487D01*
X198945Y99384D01*
X198981Y99279D01*
X199013Y99173D01*
X199042Y99066D01*
X199067Y98958D01*
X199088Y98849D01*
X199105Y98740D01*
X199119Y98630D01*
X199128Y98519D01*
X199134Y98409D01*
X199136Y98298D01*
X199134Y98187D01*
X199128Y98077D01*
X199119Y97966D01*
X199105Y97856D01*
X199088Y97747D01*
X199067Y97638D01*
X199042Y97530D01*
X199013Y97423D01*
X198981Y97317D01*
X198945Y97212D01*
X198905Y97109D01*
X198862Y97007D01*
X198815Y96906D01*
X198764Y96807D01*
X198711Y96710D01*
X198654Y96616D01*
X198593Y96523D01*
X198530Y96432D01*
X198463Y96343D01*
X198393Y96257D01*
X198320Y96174D01*
X198245Y96092D01*
X198167Y96014D01*
X198085Y95939D01*
X198002Y95866D01*
X197916Y95796D01*
X197827Y95729D01*
X197736Y95666D01*
X197643Y95605D01*
X197548Y95548D01*
X197452Y95495D01*
X197353Y95444D01*
X197252Y95397D01*
X197150Y95354D01*
X197047Y95314D01*
X196942Y95278D01*
X196836Y95246D01*
X196729Y95217D01*
X196621Y95192D01*
X196512Y95171D01*
X196403Y95154D01*
X196293Y95140D01*
X196182Y95131D01*
X196072Y95125D01*
X195961Y95123D01*
X195850Y95125D01*
X195740Y95131D01*
X195629Y95140D01*
X195519Y95154D01*
X195410Y95171D01*
X195301Y95192D01*
X195193Y95217D01*
X195086Y95246D01*
X194980Y95278D01*
X194875Y95314D01*
X194772Y95354D01*
X194670Y95397D01*
X194569Y95444D01*
X194470Y95495D01*
X194374Y95548D01*
X194279Y95605D01*
X194186Y95666D01*
X194095Y95729D01*
X194006Y95796D01*
X193920Y95866D01*
X193837Y95939D01*
X193755Y96014D01*
X193677Y96092D01*
X193602Y96174D01*
X193529Y96257D01*
X193459Y96343D01*
X193392Y96432D01*
X193329Y96523D01*
X193268Y96616D01*
X193211Y96711D01*
X193158Y96807D01*
X193107Y96906D01*
X193060Y97007D01*
X193017Y97109D01*
X192977Y97212D01*
X192941Y97317D01*
X192909Y97423D01*
X192880Y97530D01*
X192855Y97638D01*
X192834Y97747D01*
X192817Y97856D01*
X192803Y97966D01*
X192794Y98077D01*
X192788Y98187D01*
X192786Y98298D01*
X193421Y104013D02*
X193423Y104113D01*
X193429Y104212D01*
X193439Y104312D01*
X193452Y104410D01*
X193470Y104509D01*
X193491Y104606D01*
X193516Y104702D01*
X193545Y104798D01*
X193578Y104892D01*
X193614Y104985D01*
X193654Y105076D01*
X193698Y105166D01*
X193745Y105254D01*
X193795Y105340D01*
X193849Y105424D01*
X193906Y105506D01*
X193966Y105585D01*
X194030Y105663D01*
X194096Y105737D01*
X194165Y105809D01*
X194237Y105878D01*
X194311Y105944D01*
X194389Y106008D01*
X194468Y106068D01*
X194550Y106125D01*
X194634Y106179D01*
X194720Y106229D01*
X194808Y106276D01*
X194898Y106320D01*
X194989Y106360D01*
X195082Y106396D01*
X195176Y106429D01*
X195272Y106458D01*
X195368Y106483D01*
X195465Y106504D01*
X195564Y106522D01*
X195662Y106535D01*
X195762Y106545D01*
X195861Y106551D01*
X195961Y106553D01*
X196061Y106551D01*
X196160Y106545D01*
X196260Y106535D01*
X196358Y106522D01*
X196457Y106504D01*
X196554Y106483D01*
X196650Y106458D01*
X196746Y106429D01*
X196840Y106396D01*
X196933Y106360D01*
X197024Y106320D01*
X197114Y106276D01*
X197202Y106229D01*
X197288Y106179D01*
X197372Y106125D01*
X197454Y106068D01*
X197533Y106008D01*
X197611Y105944D01*
X197685Y105878D01*
X197757Y105809D01*
X197826Y105737D01*
X197892Y105663D01*
X197956Y105585D01*
X198016Y105506D01*
X198073Y105424D01*
X198127Y105340D01*
X198177Y105254D01*
X198224Y105166D01*
X198268Y105076D01*
X198308Y104985D01*
X198344Y104892D01*
X198377Y104798D01*
X198406Y104702D01*
X198431Y104606D01*
X198452Y104509D01*
X198470Y104410D01*
X198483Y104312D01*
X198493Y104212D01*
X198499Y104113D01*
X198501Y104013D01*
X198499Y103913D01*
X198493Y103814D01*
X198483Y103714D01*
X198470Y103616D01*
X198452Y103517D01*
X198431Y103420D01*
X198406Y103324D01*
X198377Y103228D01*
X198344Y103134D01*
X198308Y103041D01*
X198268Y102950D01*
X198224Y102860D01*
X198177Y102772D01*
X198127Y102686D01*
X198073Y102602D01*
X198016Y102520D01*
X197956Y102441D01*
X197892Y102363D01*
X197826Y102289D01*
X197757Y102217D01*
X197685Y102148D01*
X197611Y102082D01*
X197533Y102018D01*
X197454Y101958D01*
X197372Y101901D01*
X197288Y101847D01*
X197202Y101797D01*
X197114Y101750D01*
X197024Y101706D01*
X196933Y101666D01*
X196840Y101630D01*
X196746Y101597D01*
X196650Y101568D01*
X196554Y101543D01*
X196457Y101522D01*
X196358Y101504D01*
X196260Y101491D01*
X196160Y101481D01*
X196061Y101475D01*
X195961Y101473D01*
X195861Y101475D01*
X195762Y101481D01*
X195662Y101491D01*
X195564Y101504D01*
X195465Y101522D01*
X195368Y101543D01*
X195272Y101568D01*
X195176Y101597D01*
X195082Y101630D01*
X194989Y101666D01*
X194898Y101706D01*
X194808Y101750D01*
X194720Y101797D01*
X194634Y101847D01*
X194550Y101901D01*
X194468Y101958D01*
X194389Y102018D01*
X194311Y102082D01*
X194237Y102148D01*
X194165Y102217D01*
X194096Y102289D01*
X194030Y102363D01*
X193966Y102441D01*
X193906Y102520D01*
X193849Y102602D01*
X193795Y102686D01*
X193745Y102772D01*
X193698Y102860D01*
X193654Y102950D01*
X193614Y103041D01*
X193578Y103134D01*
X193545Y103228D01*
X193516Y103324D01*
X193491Y103420D01*
X193470Y103517D01*
X193452Y103616D01*
X193439Y103714D01*
X193429Y103814D01*
X193423Y103913D01*
X193421Y104013D01*
X203581Y95123D02*
X207391Y106553D01*
X211201Y95123D01*
X210248Y97981D02*
X204533Y97981D01*
X215773Y99568D02*
X223393Y99568D01*
X228981Y95123D02*
X228981Y106553D01*
X228981Y101473D02*
X235331Y101473D01*
X235331Y106553D02*
X235331Y95123D01*
X241198Y95123D02*
X241198Y106553D01*
X241198Y95123D02*
X246278Y95123D01*
D13*
X146050Y215900D02*
X133350Y215900D01*
X127000Y222250D01*
X127000Y234950D01*
X133350Y241300D01*
X127000Y222250D02*
X120650Y215900D01*
X107950Y215900D01*
X101600Y222250D01*
X101600Y234950D01*
X107950Y241300D01*
X120650Y241300D01*
X127000Y234950D01*
X171450Y215900D02*
X177800Y222250D01*
X171450Y215900D02*
X158750Y215900D01*
X152400Y222250D01*
X152400Y234950D01*
X158750Y241300D01*
X171450Y241300D01*
X177800Y234950D01*
X152400Y222250D02*
X146050Y215900D01*
X152400Y234950D02*
X146050Y241300D01*
X133350Y241300D01*
X209550Y215900D02*
X222250Y215900D01*
X209550Y215900D02*
X203200Y222250D01*
X203200Y234950D01*
X209550Y241300D01*
X203200Y222250D02*
X196850Y215900D01*
X184150Y215900D01*
X177800Y222250D01*
X177800Y234950D01*
X184150Y241300D01*
X196850Y241300D01*
X203200Y234950D01*
X247650Y215900D02*
X254000Y222250D01*
X247650Y215900D02*
X234950Y215900D01*
X228600Y222250D01*
X228600Y234950D01*
X234950Y241300D01*
X247650Y241300D01*
X254000Y234950D01*
X228600Y222250D02*
X222250Y215900D01*
X228600Y234950D02*
X222250Y241300D01*
X209550Y241300D01*
X285750Y215900D02*
X298450Y215900D01*
X285750Y215900D02*
X279400Y222250D01*
X279400Y234950D01*
X285750Y241300D01*
X279400Y222250D02*
X273050Y215900D01*
X260350Y215900D01*
X254000Y222250D01*
X254000Y234950D01*
X260350Y241300D01*
X273050Y241300D01*
X279400Y234950D01*
X323850Y215900D02*
X330200Y222250D01*
X323850Y215900D02*
X311150Y215900D01*
X304800Y222250D01*
X304800Y234950D01*
X311150Y241300D01*
X323850Y241300D01*
X330200Y234950D01*
X304800Y222250D02*
X298450Y215900D01*
X304800Y234950D02*
X298450Y241300D01*
X285750Y241300D01*
X361950Y215900D02*
X374650Y215900D01*
X361950Y215900D02*
X355600Y222250D01*
X355600Y234950D01*
X361950Y241300D01*
X355600Y222250D02*
X349250Y215900D01*
X336550Y215900D01*
X330200Y222250D01*
X330200Y234950D01*
X336550Y241300D01*
X349250Y241300D01*
X355600Y234950D01*
X381000Y234950D02*
X381000Y222250D01*
X374650Y215900D01*
X381000Y234950D02*
X374650Y241300D01*
X361950Y241300D01*
X101600Y222250D02*
X95250Y215900D01*
X82550Y215900D01*
X76200Y222250D01*
X76200Y234950D01*
X82550Y241300D01*
X95250Y241300D01*
X101600Y234950D01*
D10*
X212769Y209677D02*
X212769Y198247D01*
X209594Y209677D02*
X215944Y209677D01*
X222765Y198247D02*
X225305Y198247D01*
X222765Y198247D02*
X222665Y198249D01*
X222566Y198255D01*
X222466Y198265D01*
X222368Y198278D01*
X222269Y198296D01*
X222172Y198317D01*
X222076Y198342D01*
X221980Y198371D01*
X221886Y198404D01*
X221793Y198440D01*
X221702Y198480D01*
X221612Y198524D01*
X221524Y198571D01*
X221438Y198621D01*
X221354Y198675D01*
X221272Y198732D01*
X221193Y198792D01*
X221115Y198856D01*
X221041Y198922D01*
X220969Y198991D01*
X220900Y199063D01*
X220834Y199137D01*
X220770Y199215D01*
X220710Y199294D01*
X220653Y199376D01*
X220599Y199460D01*
X220549Y199546D01*
X220502Y199634D01*
X220458Y199724D01*
X220418Y199815D01*
X220382Y199908D01*
X220349Y200002D01*
X220320Y200098D01*
X220295Y200194D01*
X220274Y200291D01*
X220256Y200390D01*
X220243Y200488D01*
X220233Y200588D01*
X220227Y200687D01*
X220225Y200787D01*
X220225Y207137D01*
X220227Y207237D01*
X220233Y207336D01*
X220243Y207436D01*
X220256Y207534D01*
X220274Y207633D01*
X220295Y207730D01*
X220320Y207826D01*
X220349Y207922D01*
X220382Y208016D01*
X220418Y208109D01*
X220458Y208200D01*
X220502Y208290D01*
X220549Y208378D01*
X220599Y208464D01*
X220653Y208548D01*
X220710Y208630D01*
X220770Y208709D01*
X220834Y208787D01*
X220900Y208861D01*
X220969Y208933D01*
X221041Y209002D01*
X221115Y209068D01*
X221193Y209132D01*
X221272Y209192D01*
X221354Y209249D01*
X221438Y209303D01*
X221524Y209353D01*
X221612Y209400D01*
X221702Y209444D01*
X221793Y209484D01*
X221886Y209520D01*
X221980Y209553D01*
X222076Y209582D01*
X222172Y209607D01*
X222269Y209628D01*
X222368Y209646D01*
X222466Y209659D01*
X222566Y209669D01*
X222665Y209675D01*
X222765Y209677D01*
X225305Y209677D01*
X232962Y209677D02*
X229152Y198247D01*
X236772Y198247D02*
X232962Y209677D01*
X235820Y201105D02*
X230105Y201105D01*
X243757Y203327D02*
X247567Y203327D01*
X243757Y203327D02*
X243657Y203329D01*
X243558Y203335D01*
X243458Y203345D01*
X243360Y203358D01*
X243261Y203376D01*
X243164Y203397D01*
X243068Y203422D01*
X242972Y203451D01*
X242878Y203484D01*
X242785Y203520D01*
X242694Y203560D01*
X242604Y203604D01*
X242516Y203651D01*
X242430Y203701D01*
X242346Y203755D01*
X242264Y203812D01*
X242185Y203872D01*
X242107Y203936D01*
X242033Y204002D01*
X241961Y204071D01*
X241892Y204143D01*
X241826Y204217D01*
X241762Y204295D01*
X241702Y204374D01*
X241645Y204456D01*
X241591Y204540D01*
X241541Y204626D01*
X241494Y204714D01*
X241450Y204804D01*
X241410Y204895D01*
X241374Y204988D01*
X241341Y205082D01*
X241312Y205178D01*
X241287Y205274D01*
X241266Y205371D01*
X241248Y205470D01*
X241235Y205568D01*
X241225Y205668D01*
X241219Y205767D01*
X241217Y205867D01*
X241217Y206502D01*
X241219Y206613D01*
X241225Y206723D01*
X241234Y206834D01*
X241248Y206944D01*
X241265Y207053D01*
X241286Y207162D01*
X241311Y207270D01*
X241340Y207377D01*
X241372Y207483D01*
X241408Y207588D01*
X241448Y207691D01*
X241491Y207793D01*
X241538Y207894D01*
X241589Y207993D01*
X241642Y208090D01*
X241699Y208184D01*
X241760Y208277D01*
X241823Y208368D01*
X241890Y208457D01*
X241960Y208543D01*
X242033Y208626D01*
X242108Y208708D01*
X242186Y208786D01*
X242268Y208861D01*
X242351Y208934D01*
X242437Y209004D01*
X242526Y209071D01*
X242617Y209134D01*
X242710Y209195D01*
X242805Y209252D01*
X242901Y209305D01*
X243000Y209356D01*
X243101Y209403D01*
X243203Y209446D01*
X243306Y209486D01*
X243411Y209522D01*
X243517Y209554D01*
X243624Y209583D01*
X243732Y209608D01*
X243841Y209629D01*
X243950Y209646D01*
X244060Y209660D01*
X244171Y209669D01*
X244281Y209675D01*
X244392Y209677D01*
X244503Y209675D01*
X244613Y209669D01*
X244724Y209660D01*
X244834Y209646D01*
X244943Y209629D01*
X245052Y209608D01*
X245160Y209583D01*
X245267Y209554D01*
X245373Y209522D01*
X245478Y209486D01*
X245581Y209446D01*
X245683Y209403D01*
X245784Y209356D01*
X245883Y209305D01*
X245980Y209252D01*
X246074Y209195D01*
X246167Y209134D01*
X246258Y209071D01*
X246347Y209004D01*
X246433Y208934D01*
X246516Y208861D01*
X246598Y208786D01*
X246676Y208708D01*
X246751Y208626D01*
X246824Y208543D01*
X246894Y208457D01*
X246961Y208368D01*
X247024Y208277D01*
X247085Y208184D01*
X247142Y208090D01*
X247195Y207993D01*
X247246Y207894D01*
X247293Y207793D01*
X247336Y207691D01*
X247376Y207588D01*
X247412Y207483D01*
X247444Y207377D01*
X247473Y207270D01*
X247498Y207162D01*
X247519Y207053D01*
X247536Y206944D01*
X247550Y206834D01*
X247559Y206723D01*
X247565Y206613D01*
X247567Y206502D01*
X247567Y203327D01*
X247565Y203187D01*
X247559Y203047D01*
X247550Y202907D01*
X247536Y202768D01*
X247519Y202629D01*
X247498Y202491D01*
X247473Y202353D01*
X247444Y202216D01*
X247412Y202080D01*
X247375Y201945D01*
X247335Y201811D01*
X247292Y201678D01*
X247244Y201546D01*
X247194Y201415D01*
X247139Y201286D01*
X247081Y201159D01*
X247020Y201033D01*
X246955Y200909D01*
X246886Y200787D01*
X246815Y200667D01*
X246740Y200549D01*
X246662Y200432D01*
X246580Y200318D01*
X246496Y200207D01*
X246408Y200098D01*
X246318Y199991D01*
X246224Y199886D01*
X246128Y199785D01*
X246029Y199686D01*
X245928Y199590D01*
X245823Y199496D01*
X245716Y199406D01*
X245607Y199318D01*
X245496Y199234D01*
X245382Y199152D01*
X245265Y199074D01*
X245147Y198999D01*
X245027Y198928D01*
X244905Y198859D01*
X244781Y198794D01*
X244655Y198733D01*
X244528Y198675D01*
X244399Y198620D01*
X244268Y198570D01*
X244136Y198522D01*
X244003Y198479D01*
X243869Y198439D01*
X243734Y198402D01*
X243598Y198370D01*
X243461Y198341D01*
X243323Y198316D01*
X243185Y198295D01*
X243046Y198278D01*
X242907Y198264D01*
X242767Y198255D01*
X242627Y198249D01*
X242487Y198247D01*
X252647Y198247D02*
X256457Y198247D01*
X256557Y198249D01*
X256656Y198255D01*
X256756Y198265D01*
X256854Y198278D01*
X256953Y198296D01*
X257050Y198317D01*
X257146Y198342D01*
X257242Y198371D01*
X257336Y198404D01*
X257429Y198440D01*
X257520Y198480D01*
X257610Y198524D01*
X257698Y198571D01*
X257784Y198621D01*
X257868Y198675D01*
X257950Y198732D01*
X258029Y198792D01*
X258107Y198856D01*
X258181Y198922D01*
X258253Y198991D01*
X258322Y199063D01*
X258388Y199137D01*
X258452Y199215D01*
X258512Y199294D01*
X258569Y199376D01*
X258623Y199460D01*
X258673Y199546D01*
X258720Y199634D01*
X258764Y199724D01*
X258804Y199815D01*
X258840Y199908D01*
X258873Y200002D01*
X258902Y200098D01*
X258927Y200194D01*
X258948Y200291D01*
X258966Y200390D01*
X258979Y200488D01*
X258989Y200588D01*
X258995Y200687D01*
X258997Y200787D01*
X258997Y202057D01*
X258995Y202157D01*
X258989Y202256D01*
X258979Y202356D01*
X258966Y202454D01*
X258948Y202553D01*
X258927Y202650D01*
X258902Y202746D01*
X258873Y202842D01*
X258840Y202936D01*
X258804Y203029D01*
X258764Y203120D01*
X258720Y203210D01*
X258673Y203298D01*
X258623Y203384D01*
X258569Y203468D01*
X258512Y203550D01*
X258452Y203629D01*
X258388Y203707D01*
X258322Y203781D01*
X258253Y203853D01*
X258181Y203922D01*
X258107Y203988D01*
X258029Y204052D01*
X257950Y204112D01*
X257868Y204169D01*
X257784Y204223D01*
X257698Y204273D01*
X257610Y204320D01*
X257520Y204364D01*
X257429Y204404D01*
X257336Y204440D01*
X257242Y204473D01*
X257146Y204502D01*
X257050Y204527D01*
X256953Y204548D01*
X256854Y204566D01*
X256756Y204579D01*
X256656Y204589D01*
X256557Y204595D01*
X256457Y204597D01*
X252647Y204597D01*
X252647Y209677D01*
X258997Y209677D01*
X266617Y209677D02*
X264077Y200787D01*
X270427Y200787D01*
X268522Y203327D02*
X268522Y198247D01*
X275507Y201422D02*
X275509Y201533D01*
X275515Y201643D01*
X275524Y201754D01*
X275538Y201864D01*
X275555Y201973D01*
X275576Y202082D01*
X275601Y202190D01*
X275630Y202297D01*
X275662Y202403D01*
X275698Y202508D01*
X275738Y202611D01*
X275781Y202713D01*
X275828Y202814D01*
X275879Y202913D01*
X275932Y203010D01*
X275989Y203104D01*
X276050Y203197D01*
X276113Y203288D01*
X276180Y203377D01*
X276250Y203463D01*
X276323Y203546D01*
X276398Y203628D01*
X276476Y203706D01*
X276558Y203781D01*
X276641Y203854D01*
X276727Y203924D01*
X276816Y203991D01*
X276907Y204054D01*
X277000Y204115D01*
X277095Y204172D01*
X277191Y204225D01*
X277290Y204276D01*
X277391Y204323D01*
X277493Y204366D01*
X277596Y204406D01*
X277701Y204442D01*
X277807Y204474D01*
X277914Y204503D01*
X278022Y204528D01*
X278131Y204549D01*
X278240Y204566D01*
X278350Y204580D01*
X278461Y204589D01*
X278571Y204595D01*
X278682Y204597D01*
X278793Y204595D01*
X278903Y204589D01*
X279014Y204580D01*
X279124Y204566D01*
X279233Y204549D01*
X279342Y204528D01*
X279450Y204503D01*
X279557Y204474D01*
X279663Y204442D01*
X279768Y204406D01*
X279871Y204366D01*
X279973Y204323D01*
X280074Y204276D01*
X280173Y204225D01*
X280270Y204172D01*
X280364Y204115D01*
X280457Y204054D01*
X280548Y203991D01*
X280637Y203924D01*
X280723Y203854D01*
X280806Y203781D01*
X280888Y203706D01*
X280966Y203628D01*
X281041Y203546D01*
X281114Y203463D01*
X281184Y203377D01*
X281251Y203288D01*
X281314Y203197D01*
X281375Y203104D01*
X281432Y203010D01*
X281485Y202913D01*
X281536Y202814D01*
X281583Y202713D01*
X281626Y202611D01*
X281666Y202508D01*
X281702Y202403D01*
X281734Y202297D01*
X281763Y202190D01*
X281788Y202082D01*
X281809Y201973D01*
X281826Y201864D01*
X281840Y201754D01*
X281849Y201643D01*
X281855Y201533D01*
X281857Y201422D01*
X281855Y201311D01*
X281849Y201201D01*
X281840Y201090D01*
X281826Y200980D01*
X281809Y200871D01*
X281788Y200762D01*
X281763Y200654D01*
X281734Y200547D01*
X281702Y200441D01*
X281666Y200336D01*
X281626Y200233D01*
X281583Y200131D01*
X281536Y200030D01*
X281485Y199931D01*
X281432Y199834D01*
X281375Y199740D01*
X281314Y199647D01*
X281251Y199556D01*
X281184Y199467D01*
X281114Y199381D01*
X281041Y199298D01*
X280966Y199216D01*
X280888Y199138D01*
X280806Y199063D01*
X280723Y198990D01*
X280637Y198920D01*
X280548Y198853D01*
X280457Y198790D01*
X280364Y198729D01*
X280269Y198672D01*
X280173Y198619D01*
X280074Y198568D01*
X279973Y198521D01*
X279871Y198478D01*
X279768Y198438D01*
X279663Y198402D01*
X279557Y198370D01*
X279450Y198341D01*
X279342Y198316D01*
X279233Y198295D01*
X279124Y198278D01*
X279014Y198264D01*
X278903Y198255D01*
X278793Y198249D01*
X278682Y198247D01*
X278571Y198249D01*
X278461Y198255D01*
X278350Y198264D01*
X278240Y198278D01*
X278131Y198295D01*
X278022Y198316D01*
X277914Y198341D01*
X277807Y198370D01*
X277701Y198402D01*
X277596Y198438D01*
X277493Y198478D01*
X277391Y198521D01*
X277290Y198568D01*
X277191Y198619D01*
X277095Y198672D01*
X277000Y198729D01*
X276907Y198790D01*
X276816Y198853D01*
X276727Y198920D01*
X276641Y198990D01*
X276558Y199063D01*
X276476Y199138D01*
X276398Y199216D01*
X276323Y199298D01*
X276250Y199381D01*
X276180Y199467D01*
X276113Y199556D01*
X276050Y199647D01*
X275989Y199740D01*
X275932Y199835D01*
X275879Y199931D01*
X275828Y200030D01*
X275781Y200131D01*
X275738Y200233D01*
X275698Y200336D01*
X275662Y200441D01*
X275630Y200547D01*
X275601Y200654D01*
X275576Y200762D01*
X275555Y200871D01*
X275538Y200980D01*
X275524Y201090D01*
X275515Y201201D01*
X275509Y201311D01*
X275507Y201422D01*
X276142Y207137D02*
X276144Y207237D01*
X276150Y207336D01*
X276160Y207436D01*
X276173Y207534D01*
X276191Y207633D01*
X276212Y207730D01*
X276237Y207826D01*
X276266Y207922D01*
X276299Y208016D01*
X276335Y208109D01*
X276375Y208200D01*
X276419Y208290D01*
X276466Y208378D01*
X276516Y208464D01*
X276570Y208548D01*
X276627Y208630D01*
X276687Y208709D01*
X276751Y208787D01*
X276817Y208861D01*
X276886Y208933D01*
X276958Y209002D01*
X277032Y209068D01*
X277110Y209132D01*
X277189Y209192D01*
X277271Y209249D01*
X277355Y209303D01*
X277441Y209353D01*
X277529Y209400D01*
X277619Y209444D01*
X277710Y209484D01*
X277803Y209520D01*
X277897Y209553D01*
X277993Y209582D01*
X278089Y209607D01*
X278186Y209628D01*
X278285Y209646D01*
X278383Y209659D01*
X278483Y209669D01*
X278582Y209675D01*
X278682Y209677D01*
X278782Y209675D01*
X278881Y209669D01*
X278981Y209659D01*
X279079Y209646D01*
X279178Y209628D01*
X279275Y209607D01*
X279371Y209582D01*
X279467Y209553D01*
X279561Y209520D01*
X279654Y209484D01*
X279745Y209444D01*
X279835Y209400D01*
X279923Y209353D01*
X280009Y209303D01*
X280093Y209249D01*
X280175Y209192D01*
X280254Y209132D01*
X280332Y209068D01*
X280406Y209002D01*
X280478Y208933D01*
X280547Y208861D01*
X280613Y208787D01*
X280677Y208709D01*
X280737Y208630D01*
X280794Y208548D01*
X280848Y208464D01*
X280898Y208378D01*
X280945Y208290D01*
X280989Y208200D01*
X281029Y208109D01*
X281065Y208016D01*
X281098Y207922D01*
X281127Y207826D01*
X281152Y207730D01*
X281173Y207633D01*
X281191Y207534D01*
X281204Y207436D01*
X281214Y207336D01*
X281220Y207237D01*
X281222Y207137D01*
X281220Y207037D01*
X281214Y206938D01*
X281204Y206838D01*
X281191Y206740D01*
X281173Y206641D01*
X281152Y206544D01*
X281127Y206448D01*
X281098Y206352D01*
X281065Y206258D01*
X281029Y206165D01*
X280989Y206074D01*
X280945Y205984D01*
X280898Y205896D01*
X280848Y205810D01*
X280794Y205726D01*
X280737Y205644D01*
X280677Y205565D01*
X280613Y205487D01*
X280547Y205413D01*
X280478Y205341D01*
X280406Y205272D01*
X280332Y205206D01*
X280254Y205142D01*
X280175Y205082D01*
X280093Y205025D01*
X280009Y204971D01*
X279923Y204921D01*
X279835Y204874D01*
X279745Y204830D01*
X279654Y204790D01*
X279561Y204754D01*
X279467Y204721D01*
X279371Y204692D01*
X279275Y204667D01*
X279178Y204646D01*
X279079Y204628D01*
X278981Y204615D01*
X278881Y204605D01*
X278782Y204599D01*
X278682Y204597D01*
X278582Y204599D01*
X278483Y204605D01*
X278383Y204615D01*
X278285Y204628D01*
X278186Y204646D01*
X278089Y204667D01*
X277993Y204692D01*
X277897Y204721D01*
X277803Y204754D01*
X277710Y204790D01*
X277619Y204830D01*
X277529Y204874D01*
X277441Y204921D01*
X277355Y204971D01*
X277271Y205025D01*
X277189Y205082D01*
X277110Y205142D01*
X277032Y205206D01*
X276958Y205272D01*
X276886Y205341D01*
X276817Y205413D01*
X276751Y205487D01*
X276687Y205565D01*
X276627Y205644D01*
X276570Y205726D01*
X276516Y205810D01*
X276466Y205896D01*
X276419Y205984D01*
X276375Y206074D01*
X276335Y206165D01*
X276299Y206258D01*
X276266Y206352D01*
X276237Y206448D01*
X276212Y206544D01*
X276191Y206641D01*
X276173Y206740D01*
X276160Y206838D01*
X276150Y206938D01*
X276144Y207037D01*
X276142Y207137D01*
X286302Y198247D02*
X290112Y209677D01*
X293922Y198247D01*
X292970Y201105D02*
X287255Y201105D01*
X298494Y202692D02*
X306114Y202692D01*
X311702Y198247D02*
X311702Y209677D01*
X311702Y204597D02*
X318052Y204597D01*
X318052Y209677D02*
X318052Y198247D01*
X323977Y198247D02*
X323977Y209677D01*
X327152Y209677D01*
X327263Y209675D01*
X327373Y209669D01*
X327484Y209660D01*
X327594Y209646D01*
X327703Y209629D01*
X327812Y209608D01*
X327920Y209583D01*
X328027Y209554D01*
X328133Y209522D01*
X328238Y209486D01*
X328341Y209446D01*
X328443Y209403D01*
X328544Y209356D01*
X328643Y209305D01*
X328740Y209252D01*
X328834Y209195D01*
X328927Y209134D01*
X329018Y209071D01*
X329107Y209004D01*
X329193Y208934D01*
X329276Y208861D01*
X329358Y208786D01*
X329436Y208708D01*
X329511Y208626D01*
X329584Y208543D01*
X329654Y208457D01*
X329721Y208368D01*
X329784Y208277D01*
X329845Y208184D01*
X329902Y208089D01*
X329955Y207993D01*
X330006Y207894D01*
X330053Y207793D01*
X330096Y207691D01*
X330136Y207588D01*
X330172Y207483D01*
X330204Y207377D01*
X330233Y207270D01*
X330258Y207162D01*
X330279Y207053D01*
X330296Y206944D01*
X330310Y206834D01*
X330319Y206723D01*
X330325Y206613D01*
X330327Y206502D01*
X330325Y206391D01*
X330319Y206281D01*
X330310Y206170D01*
X330296Y206060D01*
X330279Y205951D01*
X330258Y205842D01*
X330233Y205734D01*
X330204Y205627D01*
X330172Y205521D01*
X330136Y205416D01*
X330096Y205313D01*
X330053Y205211D01*
X330006Y205110D01*
X329955Y205011D01*
X329902Y204914D01*
X329845Y204820D01*
X329784Y204727D01*
X329721Y204636D01*
X329654Y204547D01*
X329584Y204461D01*
X329511Y204378D01*
X329436Y204296D01*
X329358Y204218D01*
X329276Y204143D01*
X329193Y204070D01*
X329107Y204000D01*
X329018Y203933D01*
X328927Y203870D01*
X328834Y203809D01*
X328740Y203752D01*
X328643Y203699D01*
X328544Y203648D01*
X328443Y203601D01*
X328341Y203558D01*
X328238Y203518D01*
X328133Y203482D01*
X328027Y203450D01*
X327920Y203421D01*
X327812Y203396D01*
X327703Y203375D01*
X327594Y203358D01*
X327484Y203344D01*
X327373Y203335D01*
X327263Y203329D01*
X327152Y203327D01*
X323977Y203327D01*
X327787Y203327D02*
X330327Y198247D01*
D13*
X11900Y124050D02*
X11900Y111350D01*
X11900Y124050D02*
X18250Y130400D01*
X30950Y130400D01*
X37300Y124050D01*
X30950Y105000D02*
X18250Y105000D01*
X11900Y111350D01*
X30950Y105000D02*
X37300Y111350D01*
X37300Y124050D01*
X18250Y130400D02*
X11900Y136750D01*
X11900Y149450D01*
X18250Y155800D01*
X30950Y155800D01*
X37300Y149450D01*
X37300Y136750D01*
X30950Y130400D01*
D10*
X5677Y104873D02*
X-5753Y104873D01*
X-5753Y108048D01*
X-5751Y108159D01*
X-5745Y108269D01*
X-5736Y108380D01*
X-5722Y108490D01*
X-5705Y108599D01*
X-5684Y108708D01*
X-5659Y108816D01*
X-5630Y108923D01*
X-5598Y109029D01*
X-5562Y109134D01*
X-5522Y109237D01*
X-5479Y109339D01*
X-5432Y109440D01*
X-5381Y109539D01*
X-5328Y109635D01*
X-5271Y109730D01*
X-5210Y109823D01*
X-5147Y109914D01*
X-5080Y110003D01*
X-5010Y110089D01*
X-4937Y110172D01*
X-4862Y110254D01*
X-4784Y110332D01*
X-4702Y110407D01*
X-4619Y110480D01*
X-4533Y110550D01*
X-4444Y110617D01*
X-4353Y110680D01*
X-4260Y110741D01*
X-4166Y110798D01*
X-4069Y110851D01*
X-3970Y110902D01*
X-3869Y110949D01*
X-3767Y110992D01*
X-3664Y111032D01*
X-3559Y111068D01*
X-3453Y111100D01*
X-3346Y111129D01*
X-3238Y111154D01*
X-3129Y111175D01*
X-3020Y111192D01*
X-2910Y111206D01*
X-2799Y111215D01*
X-2689Y111221D01*
X-2578Y111223D01*
X-2467Y111221D01*
X-2357Y111215D01*
X-2246Y111206D01*
X-2136Y111192D01*
X-2027Y111175D01*
X-1918Y111154D01*
X-1810Y111129D01*
X-1703Y111100D01*
X-1597Y111068D01*
X-1492Y111032D01*
X-1389Y110992D01*
X-1287Y110949D01*
X-1186Y110902D01*
X-1087Y110851D01*
X-991Y110798D01*
X-896Y110741D01*
X-803Y110680D01*
X-712Y110617D01*
X-623Y110550D01*
X-537Y110480D01*
X-454Y110407D01*
X-372Y110332D01*
X-294Y110254D01*
X-219Y110172D01*
X-146Y110089D01*
X-76Y110003D01*
X-9Y109914D01*
X54Y109823D01*
X115Y109730D01*
X172Y109636D01*
X225Y109539D01*
X276Y109440D01*
X323Y109339D01*
X366Y109237D01*
X406Y109134D01*
X442Y109029D01*
X474Y108923D01*
X503Y108816D01*
X528Y108708D01*
X549Y108599D01*
X566Y108490D01*
X580Y108380D01*
X589Y108269D01*
X595Y108159D01*
X597Y108048D01*
X597Y104873D01*
X2502Y115732D02*
X-2578Y115732D01*
X-2689Y115734D01*
X-2799Y115740D01*
X-2910Y115749D01*
X-3020Y115763D01*
X-3129Y115780D01*
X-3238Y115801D01*
X-3346Y115826D01*
X-3453Y115855D01*
X-3559Y115887D01*
X-3664Y115923D01*
X-3767Y115963D01*
X-3869Y116006D01*
X-3970Y116053D01*
X-4069Y116104D01*
X-4165Y116157D01*
X-4260Y116214D01*
X-4353Y116275D01*
X-4444Y116338D01*
X-4533Y116405D01*
X-4619Y116475D01*
X-4702Y116548D01*
X-4784Y116623D01*
X-4862Y116701D01*
X-4937Y116783D01*
X-5010Y116866D01*
X-5080Y116952D01*
X-5147Y117041D01*
X-5210Y117132D01*
X-5271Y117225D01*
X-5328Y117319D01*
X-5381Y117416D01*
X-5432Y117515D01*
X-5479Y117616D01*
X-5522Y117718D01*
X-5562Y117821D01*
X-5598Y117926D01*
X-5630Y118032D01*
X-5659Y118139D01*
X-5684Y118247D01*
X-5705Y118356D01*
X-5722Y118465D01*
X-5736Y118575D01*
X-5745Y118686D01*
X-5751Y118796D01*
X-5753Y118907D01*
X-5751Y119018D01*
X-5745Y119128D01*
X-5736Y119239D01*
X-5722Y119349D01*
X-5705Y119458D01*
X-5684Y119567D01*
X-5659Y119675D01*
X-5630Y119782D01*
X-5598Y119888D01*
X-5562Y119993D01*
X-5522Y120096D01*
X-5479Y120198D01*
X-5432Y120299D01*
X-5381Y120398D01*
X-5328Y120495D01*
X-5271Y120589D01*
X-5210Y120682D01*
X-5147Y120773D01*
X-5080Y120862D01*
X-5010Y120948D01*
X-4937Y121031D01*
X-4862Y121113D01*
X-4784Y121191D01*
X-4702Y121266D01*
X-4619Y121339D01*
X-4533Y121409D01*
X-4444Y121476D01*
X-4353Y121539D01*
X-4260Y121600D01*
X-4166Y121657D01*
X-4069Y121710D01*
X-3970Y121761D01*
X-3869Y121808D01*
X-3767Y121851D01*
X-3664Y121891D01*
X-3559Y121927D01*
X-3453Y121959D01*
X-3346Y121988D01*
X-3238Y122013D01*
X-3129Y122034D01*
X-3020Y122051D01*
X-2910Y122065D01*
X-2799Y122074D01*
X-2689Y122080D01*
X-2578Y122082D01*
X2502Y122082D01*
X2613Y122080D01*
X2723Y122074D01*
X2834Y122065D01*
X2944Y122051D01*
X3053Y122034D01*
X3162Y122013D01*
X3270Y121988D01*
X3377Y121959D01*
X3483Y121927D01*
X3588Y121891D01*
X3691Y121851D01*
X3793Y121808D01*
X3894Y121761D01*
X3993Y121710D01*
X4090Y121657D01*
X4184Y121600D01*
X4277Y121539D01*
X4368Y121476D01*
X4457Y121409D01*
X4543Y121339D01*
X4626Y121266D01*
X4708Y121191D01*
X4786Y121113D01*
X4861Y121031D01*
X4934Y120948D01*
X5004Y120862D01*
X5071Y120773D01*
X5134Y120682D01*
X5195Y120589D01*
X5252Y120494D01*
X5305Y120398D01*
X5356Y120299D01*
X5403Y120198D01*
X5446Y120096D01*
X5486Y119993D01*
X5522Y119888D01*
X5554Y119782D01*
X5583Y119675D01*
X5608Y119567D01*
X5629Y119458D01*
X5646Y119349D01*
X5660Y119239D01*
X5669Y119128D01*
X5675Y119018D01*
X5677Y118907D01*
X5675Y118796D01*
X5669Y118686D01*
X5660Y118575D01*
X5646Y118465D01*
X5629Y118356D01*
X5608Y118247D01*
X5583Y118139D01*
X5554Y118032D01*
X5522Y117926D01*
X5486Y117821D01*
X5446Y117718D01*
X5403Y117616D01*
X5356Y117515D01*
X5305Y117416D01*
X5252Y117319D01*
X5195Y117225D01*
X5134Y117132D01*
X5071Y117041D01*
X5004Y116952D01*
X4934Y116866D01*
X4861Y116783D01*
X4786Y116701D01*
X4708Y116623D01*
X4626Y116548D01*
X4543Y116475D01*
X4457Y116405D01*
X4368Y116338D01*
X4277Y116275D01*
X4184Y116214D01*
X4089Y116157D01*
X3993Y116104D01*
X3894Y116053D01*
X3793Y116006D01*
X3691Y115963D01*
X3588Y115923D01*
X3483Y115887D01*
X3377Y115855D01*
X3270Y115826D01*
X3162Y115801D01*
X3053Y115780D01*
X2944Y115763D01*
X2834Y115749D01*
X2723Y115740D01*
X2613Y115734D01*
X2502Y115732D01*
X-5753Y126781D02*
X5677Y129321D01*
X-1943Y131861D01*
X5677Y134401D01*
X-5753Y136941D01*
X5677Y142046D02*
X5677Y147126D01*
X5677Y142046D02*
X-5753Y142046D01*
X-5753Y147126D01*
X-673Y145856D02*
X-673Y142046D01*
X-5753Y152009D02*
X5677Y152009D01*
X-5753Y152009D02*
X-5753Y155184D01*
X-5751Y155295D01*
X-5745Y155405D01*
X-5736Y155516D01*
X-5722Y155626D01*
X-5705Y155735D01*
X-5684Y155844D01*
X-5659Y155952D01*
X-5630Y156059D01*
X-5598Y156165D01*
X-5562Y156270D01*
X-5522Y156373D01*
X-5479Y156475D01*
X-5432Y156576D01*
X-5381Y156675D01*
X-5328Y156772D01*
X-5271Y156866D01*
X-5210Y156959D01*
X-5147Y157050D01*
X-5080Y157139D01*
X-5010Y157225D01*
X-4937Y157308D01*
X-4862Y157390D01*
X-4784Y157468D01*
X-4702Y157543D01*
X-4619Y157616D01*
X-4533Y157686D01*
X-4444Y157753D01*
X-4353Y157816D01*
X-4260Y157877D01*
X-4166Y157934D01*
X-4069Y157987D01*
X-3970Y158038D01*
X-3869Y158085D01*
X-3767Y158128D01*
X-3664Y158168D01*
X-3559Y158204D01*
X-3453Y158236D01*
X-3346Y158265D01*
X-3238Y158290D01*
X-3129Y158311D01*
X-3020Y158328D01*
X-2910Y158342D01*
X-2799Y158351D01*
X-2689Y158357D01*
X-2578Y158359D01*
X-2467Y158357D01*
X-2357Y158351D01*
X-2246Y158342D01*
X-2136Y158328D01*
X-2027Y158311D01*
X-1918Y158290D01*
X-1810Y158265D01*
X-1703Y158236D01*
X-1597Y158204D01*
X-1492Y158168D01*
X-1389Y158128D01*
X-1287Y158085D01*
X-1186Y158038D01*
X-1087Y157987D01*
X-991Y157934D01*
X-896Y157877D01*
X-803Y157816D01*
X-712Y157753D01*
X-623Y157686D01*
X-537Y157616D01*
X-454Y157543D01*
X-372Y157468D01*
X-294Y157390D01*
X-219Y157308D01*
X-146Y157225D01*
X-76Y157139D01*
X-9Y157050D01*
X54Y156959D01*
X115Y156866D01*
X172Y156772D01*
X225Y156675D01*
X276Y156576D01*
X323Y156475D01*
X366Y156373D01*
X406Y156270D01*
X442Y156165D01*
X474Y156059D01*
X503Y155952D01*
X528Y155844D01*
X549Y155735D01*
X566Y155626D01*
X580Y155516D01*
X589Y155405D01*
X595Y155295D01*
X597Y155184D01*
X597Y152009D01*
X597Y155819D02*
X5677Y158359D01*
D13*
X37300Y192550D02*
X37300Y205250D01*
X37300Y192550D02*
X30950Y186200D01*
X18250Y186200D01*
X11900Y192550D01*
X18250Y211600D02*
X30950Y211600D01*
X37300Y205250D01*
X18250Y211600D02*
X11900Y205250D01*
X11900Y192550D01*
X30950Y186200D02*
X37300Y179850D01*
X37300Y167150D01*
X30950Y160800D01*
X18250Y160800D01*
X11900Y167150D01*
X11900Y179850D01*
X18250Y186200D01*
D10*
X43523Y189285D02*
X54953Y189285D01*
X54953Y188015D02*
X54953Y190555D01*
X43523Y190555D02*
X43523Y188015D01*
X43523Y198747D02*
X43525Y198851D01*
X43531Y198956D01*
X43540Y199060D01*
X43553Y199163D01*
X43571Y199266D01*
X43591Y199368D01*
X43616Y199470D01*
X43644Y199570D01*
X43676Y199670D01*
X43712Y199768D01*
X43751Y199865D01*
X43793Y199960D01*
X43839Y200054D01*
X43889Y200146D01*
X43941Y200236D01*
X43997Y200324D01*
X44057Y200410D01*
X44119Y200494D01*
X44184Y200575D01*
X44252Y200654D01*
X44324Y200731D01*
X44397Y200804D01*
X44474Y200876D01*
X44553Y200944D01*
X44634Y201009D01*
X44718Y201071D01*
X44804Y201131D01*
X44892Y201187D01*
X44982Y201239D01*
X45074Y201289D01*
X45168Y201335D01*
X45263Y201377D01*
X45360Y201416D01*
X45458Y201452D01*
X45558Y201484D01*
X45658Y201512D01*
X45760Y201537D01*
X45862Y201557D01*
X45965Y201575D01*
X46068Y201588D01*
X46172Y201597D01*
X46277Y201603D01*
X46381Y201605D01*
X43523Y198747D02*
X43525Y198629D01*
X43531Y198510D01*
X43540Y198392D01*
X43553Y198275D01*
X43571Y198158D01*
X43591Y198041D01*
X43616Y197925D01*
X43644Y197810D01*
X43677Y197697D01*
X43712Y197584D01*
X43752Y197472D01*
X43794Y197362D01*
X43841Y197253D01*
X43891Y197145D01*
X43944Y197040D01*
X44001Y196936D01*
X44061Y196834D01*
X44124Y196734D01*
X44191Y196636D01*
X44260Y196540D01*
X44333Y196447D01*
X44409Y196356D01*
X44487Y196267D01*
X44569Y196181D01*
X44653Y196098D01*
X44739Y196017D01*
X44829Y195940D01*
X44920Y195865D01*
X45014Y195793D01*
X45111Y195724D01*
X45209Y195659D01*
X45310Y195596D01*
X45413Y195537D01*
X45517Y195481D01*
X45623Y195429D01*
X45731Y195380D01*
X45840Y195335D01*
X45951Y195293D01*
X46063Y195255D01*
X48603Y200652D02*
X48528Y200728D01*
X48449Y200803D01*
X48368Y200874D01*
X48284Y200943D01*
X48198Y201008D01*
X48110Y201070D01*
X48020Y201130D01*
X47928Y201186D01*
X47833Y201239D01*
X47737Y201288D01*
X47639Y201334D01*
X47540Y201377D01*
X47439Y201416D01*
X47337Y201451D01*
X47234Y201483D01*
X47130Y201511D01*
X47025Y201536D01*
X46918Y201557D01*
X46812Y201574D01*
X46705Y201587D01*
X46597Y201596D01*
X46489Y201602D01*
X46381Y201604D01*
X48603Y200652D02*
X54953Y195254D01*
X54953Y201604D01*
X54953Y209187D02*
X54953Y211727D01*
X54953Y209187D02*
X54951Y209087D01*
X54945Y208988D01*
X54935Y208888D01*
X54922Y208790D01*
X54904Y208691D01*
X54883Y208594D01*
X54858Y208498D01*
X54829Y208402D01*
X54796Y208308D01*
X54760Y208215D01*
X54720Y208124D01*
X54676Y208034D01*
X54629Y207946D01*
X54579Y207860D01*
X54525Y207776D01*
X54468Y207694D01*
X54408Y207615D01*
X54344Y207537D01*
X54278Y207463D01*
X54209Y207391D01*
X54137Y207322D01*
X54063Y207256D01*
X53985Y207192D01*
X53906Y207132D01*
X53824Y207075D01*
X53740Y207021D01*
X53654Y206971D01*
X53566Y206924D01*
X53476Y206880D01*
X53385Y206840D01*
X53292Y206804D01*
X53198Y206771D01*
X53102Y206742D01*
X53006Y206717D01*
X52909Y206696D01*
X52810Y206678D01*
X52712Y206665D01*
X52612Y206655D01*
X52513Y206649D01*
X52413Y206647D01*
X46063Y206647D01*
X45963Y206649D01*
X45864Y206655D01*
X45764Y206665D01*
X45666Y206678D01*
X45567Y206696D01*
X45470Y206717D01*
X45374Y206742D01*
X45278Y206771D01*
X45184Y206804D01*
X45091Y206840D01*
X45000Y206880D01*
X44910Y206924D01*
X44822Y206971D01*
X44736Y207021D01*
X44652Y207075D01*
X44570Y207132D01*
X44491Y207192D01*
X44413Y207256D01*
X44339Y207322D01*
X44267Y207391D01*
X44198Y207463D01*
X44132Y207537D01*
X44068Y207615D01*
X44008Y207694D01*
X43951Y207776D01*
X43897Y207860D01*
X43847Y207946D01*
X43800Y208034D01*
X43756Y208124D01*
X43716Y208215D01*
X43680Y208308D01*
X43647Y208402D01*
X43618Y208498D01*
X43593Y208594D01*
X43572Y208691D01*
X43554Y208790D01*
X43541Y208888D01*
X43531Y208988D01*
X43525Y209087D01*
X43523Y209187D01*
X43523Y211727D01*
D13*
X216450Y28100D02*
X229150Y28100D01*
X235500Y21750D01*
X235500Y9050D01*
X229150Y2700D01*
X235500Y21750D02*
X241850Y28100D01*
X254550Y28100D01*
X260900Y21750D01*
X260900Y9050D01*
X254550Y2700D01*
X241850Y2700D01*
X235500Y9050D01*
X210100Y9050D02*
X210100Y21750D01*
X216450Y28100D01*
X210100Y9050D02*
X216450Y2700D01*
X229150Y2700D01*
X260900Y21750D02*
X267250Y28100D01*
X279950Y28100D01*
X286300Y21750D01*
X286300Y9050D01*
X279950Y2700D01*
X267250Y2700D01*
X260900Y9050D01*
X188350Y28100D02*
X175650Y28100D01*
X188350Y28100D02*
X194700Y21750D01*
X194700Y9050D01*
X188350Y2700D01*
X169300Y9050D02*
X169300Y21750D01*
X175650Y28100D01*
X169300Y9050D02*
X175650Y2700D01*
X188350Y2700D01*
D10*
X169173Y34323D02*
X169173Y45753D01*
X172348Y45753D01*
X172459Y45751D01*
X172569Y45745D01*
X172680Y45736D01*
X172790Y45722D01*
X172899Y45705D01*
X173008Y45684D01*
X173116Y45659D01*
X173223Y45630D01*
X173329Y45598D01*
X173434Y45562D01*
X173537Y45522D01*
X173639Y45479D01*
X173740Y45432D01*
X173839Y45381D01*
X173936Y45328D01*
X174030Y45271D01*
X174123Y45210D01*
X174214Y45147D01*
X174303Y45080D01*
X174389Y45010D01*
X174472Y44937D01*
X174554Y44862D01*
X174632Y44784D01*
X174707Y44702D01*
X174780Y44619D01*
X174850Y44533D01*
X174917Y44444D01*
X174980Y44353D01*
X175041Y44260D01*
X175098Y44165D01*
X175151Y44069D01*
X175202Y43970D01*
X175249Y43869D01*
X175292Y43767D01*
X175332Y43664D01*
X175368Y43559D01*
X175400Y43453D01*
X175429Y43346D01*
X175454Y43238D01*
X175475Y43129D01*
X175492Y43020D01*
X175506Y42910D01*
X175515Y42799D01*
X175521Y42689D01*
X175523Y42578D01*
X175521Y42467D01*
X175515Y42357D01*
X175506Y42246D01*
X175492Y42136D01*
X175475Y42027D01*
X175454Y41918D01*
X175429Y41810D01*
X175400Y41703D01*
X175368Y41597D01*
X175332Y41492D01*
X175292Y41389D01*
X175249Y41287D01*
X175202Y41186D01*
X175151Y41087D01*
X175098Y40990D01*
X175041Y40896D01*
X174980Y40803D01*
X174917Y40712D01*
X174850Y40623D01*
X174780Y40537D01*
X174707Y40454D01*
X174632Y40372D01*
X174554Y40294D01*
X174472Y40219D01*
X174389Y40146D01*
X174303Y40076D01*
X174214Y40009D01*
X174123Y39946D01*
X174030Y39885D01*
X173935Y39828D01*
X173839Y39775D01*
X173740Y39724D01*
X173639Y39677D01*
X173537Y39634D01*
X173434Y39594D01*
X173329Y39558D01*
X173223Y39526D01*
X173116Y39497D01*
X173008Y39472D01*
X172899Y39451D01*
X172790Y39434D01*
X172680Y39420D01*
X172569Y39411D01*
X172459Y39405D01*
X172348Y39403D01*
X169173Y39403D01*
X172983Y39403D02*
X175523Y34323D01*
X183949Y34323D02*
X184049Y34325D01*
X184148Y34331D01*
X184248Y34341D01*
X184346Y34354D01*
X184445Y34372D01*
X184542Y34393D01*
X184638Y34418D01*
X184734Y34447D01*
X184828Y34480D01*
X184921Y34516D01*
X185012Y34556D01*
X185102Y34600D01*
X185190Y34647D01*
X185276Y34697D01*
X185360Y34751D01*
X185442Y34808D01*
X185521Y34868D01*
X185599Y34932D01*
X185673Y34998D01*
X185745Y35067D01*
X185814Y35139D01*
X185880Y35213D01*
X185944Y35291D01*
X186004Y35370D01*
X186061Y35452D01*
X186115Y35536D01*
X186165Y35622D01*
X186212Y35710D01*
X186256Y35800D01*
X186296Y35891D01*
X186332Y35984D01*
X186365Y36078D01*
X186394Y36174D01*
X186419Y36270D01*
X186440Y36367D01*
X186458Y36466D01*
X186471Y36564D01*
X186481Y36664D01*
X186487Y36763D01*
X186489Y36863D01*
X183949Y34323D02*
X183808Y34325D01*
X183667Y34330D01*
X183526Y34340D01*
X183385Y34353D01*
X183245Y34369D01*
X183105Y34390D01*
X182966Y34414D01*
X182827Y34442D01*
X182690Y34473D01*
X182553Y34508D01*
X182417Y34546D01*
X182282Y34588D01*
X182149Y34634D01*
X182016Y34683D01*
X181885Y34736D01*
X181756Y34792D01*
X181627Y34851D01*
X181501Y34914D01*
X181376Y34980D01*
X181253Y35049D01*
X181132Y35122D01*
X181013Y35198D01*
X180895Y35277D01*
X180780Y35358D01*
X180668Y35443D01*
X180557Y35531D01*
X180449Y35622D01*
X180343Y35715D01*
X180240Y35812D01*
X180139Y35911D01*
X180457Y43213D02*
X180459Y43313D01*
X180465Y43412D01*
X180475Y43512D01*
X180488Y43610D01*
X180506Y43709D01*
X180527Y43806D01*
X180552Y43902D01*
X180581Y43998D01*
X180614Y44092D01*
X180650Y44185D01*
X180690Y44276D01*
X180734Y44366D01*
X180781Y44454D01*
X180831Y44540D01*
X180885Y44624D01*
X180942Y44706D01*
X181002Y44785D01*
X181066Y44863D01*
X181132Y44937D01*
X181201Y45009D01*
X181273Y45078D01*
X181347Y45144D01*
X181425Y45208D01*
X181504Y45268D01*
X181586Y45325D01*
X181670Y45379D01*
X181756Y45429D01*
X181844Y45476D01*
X181934Y45520D01*
X182025Y45560D01*
X182118Y45596D01*
X182212Y45629D01*
X182308Y45658D01*
X182404Y45683D01*
X182501Y45704D01*
X182600Y45722D01*
X182698Y45735D01*
X182798Y45745D01*
X182897Y45751D01*
X182997Y45753D01*
X182997Y45754D02*
X183130Y45752D01*
X183263Y45747D01*
X183396Y45737D01*
X183529Y45724D01*
X183661Y45707D01*
X183793Y45687D01*
X183924Y45663D01*
X184054Y45635D01*
X184184Y45604D01*
X184312Y45569D01*
X184440Y45530D01*
X184566Y45488D01*
X184691Y45442D01*
X184815Y45393D01*
X184938Y45341D01*
X185059Y45285D01*
X185178Y45225D01*
X185296Y45163D01*
X185411Y45097D01*
X185525Y45028D01*
X185637Y44955D01*
X185747Y44880D01*
X185855Y44801D01*
X181726Y40990D02*
X181642Y41042D01*
X181559Y41097D01*
X181479Y41156D01*
X181401Y41217D01*
X181326Y41281D01*
X181253Y41349D01*
X181182Y41419D01*
X181115Y41491D01*
X181050Y41566D01*
X180988Y41644D01*
X180929Y41724D01*
X180873Y41806D01*
X180821Y41890D01*
X180772Y41976D01*
X180726Y42064D01*
X180683Y42154D01*
X180644Y42245D01*
X180609Y42338D01*
X180577Y42432D01*
X180549Y42527D01*
X180524Y42623D01*
X180504Y42720D01*
X180486Y42818D01*
X180473Y42916D01*
X180464Y43015D01*
X180458Y43114D01*
X180456Y43213D01*
X185219Y39086D02*
X185303Y39034D01*
X185386Y38979D01*
X185466Y38920D01*
X185544Y38859D01*
X185619Y38795D01*
X185692Y38727D01*
X185763Y38657D01*
X185830Y38585D01*
X185895Y38510D01*
X185957Y38432D01*
X186016Y38352D01*
X186072Y38270D01*
X186124Y38186D01*
X186173Y38100D01*
X186219Y38012D01*
X186262Y37922D01*
X186301Y37831D01*
X186336Y37738D01*
X186368Y37644D01*
X186396Y37549D01*
X186421Y37453D01*
X186441Y37356D01*
X186459Y37258D01*
X186472Y37160D01*
X186481Y37061D01*
X186487Y36962D01*
X186489Y36863D01*
X185219Y39086D02*
X181727Y40991D01*
X193601Y45753D02*
X193601Y34323D01*
X190426Y45753D02*
X196776Y45753D01*
M02*
