# Supplementary material for: Celestial compass sensor mimics the insect eye for navigation under cloudy and occluded skies
Source: Commun Eng. 2023 Nov 15;2:82. doi: 10.1038/s44172-023-00132-w (PMC10955862; doi:10.1038/s44172-023-00132-w)
Supplement: Supplementary file 4 — Supplementary Data 1 [file 44172_2023_132_MOESM4_ESM.zip › I2C Breakout/CAMOutputs/GerberFiles/soldermask_top.gbr]

G04 EAGLE Gerber RS-274X export*
G75*
%MOMM*%
%FSLAX34Y34*%
%LPD*%
%INSoldermask Top*%
%IPPOS*%
%AMOC8*
5,1,8,0,0,1.08239X$1,22.5*%
G01*
%ADD10C,4.203200*%
%ADD11R,1.511200X1.511200*%
%ADD12C,1.511200*%
%ADD13C,1.727200*%
%ADD14P,1.869504X8X22.500000*%


D10*
X0Y0D03*
X600000Y0D03*
X600000Y330000D03*
X0Y330000D03*
D11*
X444400Y24200D03*
D12*
X444400Y44200D03*
X444400Y64200D03*
X444400Y84200D03*
D11*
X528200Y24200D03*
D12*
X528200Y44200D03*
X528200Y64200D03*
X528200Y84200D03*
D11*
X533000Y135800D03*
D12*
X533000Y155800D03*
X533000Y175800D03*
X533000Y195800D03*
D11*
X446800Y137800D03*
D12*
X446800Y157800D03*
X446800Y177800D03*
X446800Y197800D03*
D11*
X480000Y310000D03*
D12*
X460000Y310000D03*
X440000Y310000D03*
X420000Y310000D03*
D11*
X360000Y310000D03*
D12*
X340000Y310000D03*
X320000Y310000D03*
X300000Y310000D03*
D11*
X240000Y310000D03*
D12*
X220000Y310000D03*
X200000Y310000D03*
X180000Y310000D03*
D11*
X120000Y310000D03*
D12*
X100000Y310000D03*
X80000Y310000D03*
X60000Y310000D03*
D13*
X88900Y83820D02*
X88900Y68580D01*
X114300Y68580D02*
X114300Y83820D01*
X139700Y83820D02*
X139700Y68580D01*
X165100Y68580D02*
X165100Y83820D01*
X190500Y83820D02*
X190500Y68580D01*
X215900Y68580D02*
X215900Y83820D01*
X241300Y83820D02*
X241300Y68580D01*
X266700Y68580D02*
X266700Y83820D01*
X292100Y83820D02*
X292100Y68580D01*
X317500Y68580D02*
X317500Y83820D01*
X342900Y83820D02*
X342900Y68580D01*
X368300Y68580D02*
X368300Y83820D01*
X368300Y220980D02*
X368300Y236220D01*
X342900Y236220D02*
X342900Y220980D01*
X317500Y220980D02*
X317500Y236220D01*
X292100Y236220D02*
X292100Y220980D01*
X266700Y220980D02*
X266700Y236220D01*
X241300Y236220D02*
X241300Y220980D01*
X215900Y220980D02*
X215900Y236220D01*
X190500Y236220D02*
X190500Y220980D01*
X165100Y220980D02*
X165100Y236220D01*
X139700Y236220D02*
X139700Y220980D01*
X114300Y220980D02*
X114300Y236220D01*
X88900Y236220D02*
X88900Y220980D01*
X32220Y117700D02*
X16980Y117700D01*
X16980Y143100D02*
X32220Y143100D01*
X32220Y198900D02*
X16980Y198900D01*
X16980Y173500D02*
X32220Y173500D01*
X222800Y23020D02*
X222800Y7780D01*
X248200Y7780D02*
X248200Y23020D01*
X273600Y23020D02*
X273600Y7780D01*
D14*
X182000Y15400D03*
M02*
