# Supplementary material for: Celestial compass sensor mimics the insect eye for navigation under cloudy and occluded skies
Source: Commun Eng. 2023 Nov 15;2:82. doi: 10.1038/s44172-023-00132-w (PMC10955862; doi:10.1038/s44172-023-00132-w)
Supplement: Supplementary file 4 — Supplementary Data 1 [file 44172_2023_132_MOESM4_ESM.zip › README.md]

# # Celestial compass array CAD files

This repository contains the STL files required to 3D print the skycompass housing. If trying to determine dimensions (e.g. in Autodesk Inventor) note that all measurements should be in mm. 

The I2C Breakout subdirectory contains the Autodesk EAGLE project files for the custom I2C breakout board we used for intefracing with the Adafruit TCA9548A I2C multiplexer. The archive `TCA_Grove_Interface_Board` should contain the files required to reproduce the board on a PCB mill. CAD files

This repository contains the STL files required to 3D print the skycompass housing. If trying to determine dimensions (e.g. in Autodesk Inventor) note that all measurements should be in mm. 

The I2C Breakout subdirectory contains the Autodesk EAGLE project files for the custom I2C breakout board we used for intefracing with the Adafruit TCA9548A I2C multiplexer. The archive `TCA_Grove_Interface_Board` should contain the files required to reproduce the board on a PCB mill.
